# Supplementary material for: Relevance of Coding Variation in FLG And DOCK8 in Finnish Pediatric Patients with Early-Onset Moderate-To-Severe Atopic Dermatitis
Source: JID Innov. 2023 Apr 4;3(4):100203. doi: 10.1016/j.xjidi.2023.100203 (PMC10392095; doi:10.1016/j.xjidi.2023.100203)
Supplement: Supplementary Data1 [file mmc1.xlsx]

## Sheet: Supplementary Table S1
Supplementary Table S1: All variants passing QC identified by amplicon sequencing in pediatric AD cohort
Gene	Chromosome	Start position	End position	Reference allele	Alternative allele	Region (refGene)	Functional consequence (refGene)	Transcript/Protein Change (refGene)	rsNumber	Pathogenicity predictions and conservation				gnomAD frequencies					Number of samples in cohort
										InterVar(automated)	REVEL	CADD_phred	GERP++_RS	exome_ALL	exome_FIN	genome_ALL	genome_FIN	frequency in study cohort	covered >100x	covered >10x	heterozygous	homozygous	alt allele count
DOCK8	chr9	271572	271572	T	C	intronic	NA	NA	rs75169267	NA	NA	NA	NA	NA	NA	0.0304	0.0344	0.0535714	140	140	15	0	15
DOCK8	chr9	271638	271638	C	T	exonic	nonsynonymous SNV	DOCK8:NM_203447:exon2:c.C65T:p.A22V	rs506121	Benign	0.071	24.8	4.05	0.328	0.4026	0.3393	0.402	0.382143	140	140	63	22	107
DOCK8	chr9	286491	286491	G	A	exonic	nonsynonymous SNV	DOCK8:NM_203447:exon3:c.G187A:p.D63N	rs3209441	Benign	0.369	32	5.47	0.1227	0.1172	0.11	0.1146	0.0935252	133	139	24	1	26
DOCK8	chr9	286593	286593	C	A	exonic	nonsynonymous SNV	DOCK8:NM_001190458:exon2:c.C85A:p.P29T,DOCK8:NM_001193536:exon2:c.C85A:p.P29T,DOCK8:NM_203447:exon3:c.C289A:p.P97T	rs529208	Benign	0.201	23.6	4.57	0.5251	0.5672	0.4918	0.575	0.532374	133	139	64	42	148
DOCK8	chr9	286609	286609	C	T	exonic	nonsynonymous SNV	DOCK8:NM_001190458:exon2:c.C101T:p.T34I,DOCK8:NM_001193536:exon2:c.C101T:p.T34I,DOCK8:NM_203447:exon3:c.C305T:p.T102I	NA	Uncertain significance	0.534	32	5.47	NA	NA	NA	NA	0.00359712	133	139	1	0	1
DOCK8	chr9	289557	289557	G	A	exonic	nonsynonymous SNV	DOCK8:NM_001190458:exon3:c.G176A:p.R59H,DOCK8:NM_001193536:exon3:c.G176A:p.R59H,DOCK8:NM_203447:exon4:c.G380A:p.R127H	rs150742426	Uncertain significance	0.127	26.7	5.87	0.002	0.0013	0.0022	0.0017	0.00357143	138	140	1	0	1
DOCK8	chr9	289591	289591	T	-	intronic	NA	NA	rs727505303	NA	NA	NA	NA	0.032	0.016	0.0278	0.0195	0.025	138	140	7	0	7
DOCK8	chr9	304711	304711	C	A	intronic	NA	NA	rs114833839	NA	NA	NA	NA	0.0005	0	0.0022	0	0.00714286	126	140	0	1	2
DOCK8	chr9	304717	304717	A	G	intronic	NA	NA	rs116483820	NA	NA	NA	NA	0.0029	0	0.0097	0	0.00714286	126	140	2	0	2
DOCK8	chr9	304769	304769	G	A	intronic	NA	NA	rs13292474	NA	NA	NA	NA	NA	NA	0.1358	0.1299	0.128571	126	140	30	3	36
DOCK8	chr9	304791	304791	A	G	intronic	NA	NA	rs114050848	NA	NA	NA	NA	NA	NA	0.0022	0	0.00714286	126	140	0	1	2
DOCK8	chr9	311966	311966	C	G	exonic	nonsynonymous SNV	DOCK8:NM_001190458:exon5:c.C337G:p.H113D,DOCK8:NM_001193536:exon5:c.C337G:p.H113D,DOCK8:NM_203447:exon6:c.C541G:p.H181D	rs200684000	Benign	0.07	13.04	2.43	0.0011	0.0092	0.0013	0.0074	0.0144928	117	138	4	0	4
DOCK8	chr9	312047	312047	A	G	exonic	nonsynonymous SNV	DOCK8:NM_001190458:exon5:c.A418G:p.K140E,DOCK8:NM_001193536:exon5:c.A418G:p.K140E,DOCK8:NM_203447:exon6:c.A622G:p.K208E	NA	Uncertain significance	0.012	8.149	1.61	NA	NA	NA	NA	0.00362319	117	138	1	0	1
DOCK8	chr9	312104	312104	G	A	exonic	nonsynonymous SNV	DOCK8:NM_001190458:exon5:c.G475A:p.E159K,DOCK8:NM_001193536:exon5:c.G475A:p.E159K,DOCK8:NM_203447:exon6:c.G679A:p.E227K	rs76276364	Benign	0.241	23.9	5.6	0.0018	0	0.0012	0	0.00362319	117	138	1	0	1
DOCK8	chr9	312124	312124	T	C	exonic	synonymous SNV	DOCK8:NM_001190458:exon5:c.T495C:p.N165N,DOCK8:NM_001193536:exon5:c.T495C:p.N165N,DOCK8:NM_203447:exon6:c.T699C:p.N233N	rs2039045	Benign	NA	NA	NA	0.165	0.1552	0.187	0.1523	0.163043	117	138	35	5	45
DOCK8	chr9	312134	312134	G	A	exonic	nonsynonymous SNV	DOCK8:NM_001190458:exon5:c.G505A:p.E169K,DOCK8:NM_001193536:exon5:c.G505A:p.E169K,DOCK8:NM_203447:exon6:c.G709A:p.E237K	rs11789099	Benign	0.157	25.7	5.57	0.0283	0.0179	0.0197	0.0143	0.0181159	117	138	3	1	5
DOCK8	chr9	312194	312194	A	T	intronic	NA	NA	rs12344468	NA	NA	NA	NA	0.0415	0.0347	0.0481	0.0398	0.0330882	115	136	7	1	9
DOCK8	chr9	312231	312231	G	A	intronic	NA	NA	rs140028088	NA	NA	NA	NA	0.0033	0.0066	0.0032	0.0066	0.00367647	115	136	1	0	1
DOCK8	chr9	312263	312263	G	A	intronic	NA	NA	NA	NA	NA	NA	NA	NA	NA	NA	NA	0.00367647	115	136	1	0	1
DOCK8	chr9	312264	312264	G	A	intronic	NA	NA	rs12339042	NA	NA	NA	NA	0.0426	0.0343	0.051	0.0398	0.0404412	115	136	9	1	11
DOCK8	chr9	312270	312270	G	A	intronic	NA	NA	NA	NA	NA	NA	NA	NA	NA	NA	NA	0.00367647	115	136	1	0	1
DOCK8	chr9	317181	317181	C	A	intronic	NA	NA	rs185763132	NA	NA	NA	NA	NA	NA	0.0086	0.0006	0.00357143	137	140	1	0	1
DOCK8	chr9	317195	317195	G	A	intronic	NA	NA	rs10813355	NA	NA	NA	NA	NA	NA	0.5208	0.4109	0.464286	137	140	66	32	130
DOCK8	chr9	317218	317218	A	C	intronic	NA	NA	rs3818557	NA	NA	NA	NA	NA	NA	0.0433	0.0315	0.0285714	137	140	6	1	8
DOCK8	chr9	317240	317240	C	T	intronic	NA	NA	rs11793484	NA	NA	NA	NA	NA	NA	0.0378	0.0358	0.05	137	140	12	1	14
DOCK8	chr9	325664	325664	A	G	intronic	NA	NA	rs200243583	NA	NA	NA	NA	0.0002	0.0003	0.0006	0.0003	0.00357143	140	140	1	0	1
DOCK8	chr9	325811	325811	-	C	intronic	NA	NA	rs3831138	NA	NA	NA	NA	NA	NA	0.6794	0.6711	0.675	140	140	59	65	189
DOCK8	chr9	325817	325817	T	C	intronic	NA	NA	rs2360277	NA	NA	NA	NA	NA	NA	0.8841	0.8711	0.889286	140	140	27	111	249
DOCK8	chr9	328113	328113	C	T	exonic	nonsynonymous SNV	DOCK8:NM_001190458:exon8:c.C782T:p.A261V,DOCK8:NM_001193536:exon8:c.C782T:p.A261V,DOCK8:NM_203447:exon9:c.C986T:p.A329V	rs75352090	Uncertain significance	0.196	33	5.9	0.001	0.0023	0.0008	0.0026	0.00714286	138	140	2	0	2
DOCK8	chr9	334250	334250	A	G	exonic	nonsynonymous SNV	DOCK8:NM_001190458:exon10:c.A947G:p.K316R,DOCK8:NM_001193536:exon10:c.A947G:p.K316R,DOCK8:NM_203447:exon11:c.A1151G:p.K384R	NA	Uncertain significance	0.054	10.88	5.87	NA	NA	NA	NA	0.00357143	137	140	1	0	1
DOCK8	chr9	334337	334337	A	G	exonic	nonsynonymous SNV	DOCK8:NM_001190458:exon10:c.A1034G:p.N345S,DOCK8:NM_001193536:exon10:c.A1034G:p.N345S,DOCK8:NM_203447:exon11:c.A1238G:p.N413S	rs10970979	Benign	0.056	7.69	2.28	0.2454	0.2156	0.2484	0.2127	0.210714	137	140	51	4	59
DOCK8	chr9	334430	334430	C	T	intronic	NA	NA	rs77542642	NA	NA	NA	NA	0.0016	0	0.0012	0	0.00357143	136	140	1	0	1
DOCK8	chr9	334524	334524	G	A	intronic	NA	NA	rs10813820	NA	NA	NA	NA	NA	NA	0.1632	0.0492	0.0821429	136	140	17	3	23
DOCK8	chr9	368030	368030	T	C	exonic	synonymous SNV	DOCK8:NM_001190458:exon14:c.T1488C:p.Y496Y,DOCK8:NM_001193536:exon14:c.T1488C:p.Y496Y,DOCK8:NM_203447:exon15:c.T1692C:p.Y564Y	rs10972587	Benign	NA	NA	NA	0.0559	0.0264	0.1283	0.0238	0.0392857	140	140	11	0	11
DOCK8	chr9	368128	368128	C	T	exonic	nonsynonymous SNV	DOCK8:NM_001190458:exon14:c.C1586T:p.A529V,DOCK8:NM_001193536:exon14:c.C1586T:p.A529V,DOCK8:NM_203447:exon15:c.C1790T:p.A597V	rs17673268	Benign	0.214	30	5.15	0.0772	0.147	0.0845	0.1443	0.132143	140	140	35	1	37
DOCK8	chr9	370244	370244	A	G	exonic	synonymous SNV	DOCK8:NM_001190458:exon15:c.A1608G:p.K536K,DOCK8:NM_001193536:exon15:c.A1608G:p.K536K,DOCK8:NM_203447:exon16:c.A1812G:p.K604K	rs913703	Benign	NA	NA	NA	0.2169	0.177	0.2218	0.1876	0.182143	140	140	41	5	51
DOCK8	chr9	370370	370370	G	C	intronic	NA	NA	rs11515377	NA	NA	NA	NA	NA	NA	0.2217	0.1881	0.182143	140	140	41	5	51
DOCK8	chr9	372092	372092	G	A	intronic	NA	NA	rs57782736	NA	NA	NA	NA	NA	NA	0.0334	0	0.0107143	140	140	1	1	3
DOCK8	chr9	372121	372121	G	A	intronic	NA	NA	rs2031947	NA	NA	NA	NA	NA	NA	0.1078	0.0235	0.0392857	140	140	11	0	11
DOCK8	chr9	372337	372337	A	T	intronic	NA	NA	rs751061906	NA	NA	NA	NA	0.0002	0	3.23e-05	0	0.00357143	140	140	1	0	1
DOCK8	chr9	372341	372341	C	T	intronic	NA	NA	rs4436173	NA	NA	NA	NA	NA	NA	0.1196	0.0235	0.0392857	140	140	11	0	11
DOCK8	chr9	377111	377111	G	C	exonic	synonymous SNV	DOCK8:NM_001190458:exon19:c.G2136C:p.L712L,DOCK8:NM_001193536:exon19:c.G2136C:p.L712L,DOCK8:NM_203447:exon20:c.G2340C:p.L780L	rs10814431	Benign	NA	NA	NA	0.2257	0.1818	0.2372	0.1908	0.175	137	140	39	5	49
DOCK8	chr9	377300	377300	G	C	intronic	NA	NA	rs898289122	NA	NA	NA	NA	NA	NA	0.0002	0	0.00357143	140	140	1	0	1
DOCK8	chr9	379868	379868	C	T	exonic	synonymous SNV	DOCK8:NM_001190458:exon20:c.C2334T:p.C778C,DOCK8:NM_001193536:exon20:c.C2334T:p.C778C,DOCK8:NM_203447:exon21:c.C2538T:p.C846C	rs766322479	Likely benign	NA	NA	NA	4.062e-06	0	NA	NA	0.0036	107	137	1	0	1
DOCK8	chr9	379965	379965	T	C	intronic	NA	NA	rs10758420	NA	NA	NA	NA	0.9638	0.9557	0.9365	0.9563	0.8978-1	107	137	8	119	246
DOCK8	chr9	380035	380035	G	T	intronic	NA	NA	rs11790531	NA	NA	NA	NA	NA	NA	0.2529	0.1478	0.182482	111	137	36	7	50
DOCK8	chr9	380059	380059	C	T	intronic	NA	NA	NA	NA	NA	NA	NA	NA	NA	NA	NA	0.00364964	111	137	1	0	1
DOCK8	chr9	380145	380145	C	T	intronic	NA	NA	NA	NA	NA	NA	NA	NA	NA	0.0246	0.0529	0.0620438	111	137	15	1	17
DOCK8	chr9	382810	382810	C	G	intronic	NA	NA	rs3739598	NA	NA	NA	NA	NA	NA	0.1966	0.223	0.221429	136	140	52	5	62
DOCK8	chr9	386414	386414	A	T	exonic	synonymous SNV	DOCK8:NM_001193536:exon22:c.A2658T:p.P886P,DOCK8:NM_203447:exon23:c.A2862T:p.P954P	rs117610764	Benign	NA	NA	NA	0.0088	0.008	0.0055	0.0049	0.0107143	134	140	3	0	3
DOCK8	chr9	390512	390512	C	T	exonic	synonymous SNV	DOCK8:NM_001190458:exon22:c.C2616T:p.T872T,DOCK8:NM_001193536:exon23:c.C2712T:p.T904T,DOCK8:NM_203447:exon24:c.C2916T:p.T972T	rs2297075	Benign	NA	NA	NA	0.2281	0.1871	0.2589	0.1989	0.196429	136	140	39	8	55
DOCK8	chr9	390636	390636	A	G	intronic	NA	NA	rs10814649	NA	NA	NA	NA	NA	NA	0.1736	0.1949	0.192857	136	140	38	8	54
DOCK8	chr9	399233	399233	A	G	exonic	nonsynonymous SNV	DOCK8:NM_001190458:exon24:c.A2908G:p.N970D,DOCK8:NM_001193536:exon25:c.A3004G:p.N1002D,DOCK8:NM_203447:exon26:c.A3208G:p.N1070D	rs73382631	Benign	0.104	22.4	6.04	0.0082	0	0.0294	0	0.0142857	140	140	2	1	4
DOCK8	chr9	399255	399255	G	A	exonic	nonsynonymous SNV	DOCK8:NM_001190458:exon24:c.G2930A:p.S977N,DOCK8:NM_001193536:exon25:c.G3026A:p.S1009N,DOCK8:NM_203447:exon26:c.G3230A:p.S1077N	rs34627722	Benign	0.06	17.16	3.69	0.0478	0.0612	0.0546	0.0648	0.0535714	140	140	15	0	15
DOCK8	chr9	399275	399275	-	C	intronic	NA	NA	rs3831174	NA	NA	NA	NA	0.2472	0.2163	0.3747	0.3573	0.192857	140	140	50	2	54
DOCK8	chr9	399311	399311	A	G	intronic	NA	NA	rs73639208	NA	NA	NA	NA	0.0066	0	0.026	0	0.00357143	140	140	1	0	1
DOCK8	chr9	399327	399327	G	A	intronic	NA	NA	NA	NA	NA	NA	NA	NA	NA	0.0008	0.0061	0.00714286	140	140	2	0	2
DOCK8	chr9	404920	404920	G	C	exonic	synonymous SNV	DOCK8:NM_001190458:exon25:c.G2937C:p.L979L,DOCK8:NM_001193536:exon26:c.G3033C:p.L1011L,DOCK8:NM_203447:exon27:c.G3237C:p.L1079L	rs778493138	Likely benign	NA	NA	NA	4.063e-06	4.495e-05	6.461e-05	0	0.00357143	140	140	1	0	1
DOCK8	chr9	414786	414786	A	T	exonic	nonsynonymous SNV	DOCK8:NM_001190458:exon27:c.A3235T:p.S1079C,DOCK8:NM_001193536:exon28:c.A3331T:p.S1111C,DOCK8:NM_203447:exon29:c.A3535T:p.S1179C	NA	Uncertain significance	0.125	22.8	4.88	NA	NA	NA	NA	0.0037037	77	135	1	0	1
DOCK8	chr9	414824	414824	C	T	exonic	synonymous SNV	DOCK8:NM_001190458:exon27:c.C3273T:p.S1091S,DOCK8:NM_001193536:exon28:c.C3369T:p.S1123S,DOCK8:NM_203447:exon29:c.C3573T:p.S1191S	rs13285348	Benign	NA	NA	NA	0.0056	0.0011	0.0047	0.0011	0.0037037	77	135	1	0	1
DOCK8	chr9	420579	420579	A	G	exonic	nonsynonymous SNV	DOCK8:NM_001190458:exon29:c.A3719G:p.Y1240C,DOCK8:NM_001193536:exon30:c.A3815G:p.Y1272C,DOCK8:NM_203447:exon31:c.A4019G:p.Y1340C	rs116920018	Benign	0.654	29.3	6.03	0.0027	0.0071	0.0024	0.0046	0.0142857	140	140	4	0	4
DOCK8	chr9	420945	420945	C	T	intronic	NA	NA	rs111306749	NA	NA	NA	NA	0.0021	0.0161	0.0033	0.0155	0.0107143	134	140	3	0	3
DOCK8	chr9	421032	421032	C	G	exonic	synonymous SNV	DOCK8:NM_001190458:exon30:c.C3807G:p.L1269L,DOCK8:NM_001193536:exon31:c.C3903G:p.L1301L,DOCK8:NM_203447:exon32:c.C4107G:p.L1369L	rs2297079	Benign	NA	NA	NA	0.5086	0.4842	0.4491	0.4814	0.517857	134	140	59	43	145
DOCK8	chr9	422157	422157	T	C	intronic	NA	NA	rs10217719	NA	NA	NA	NA	0.6589	0.6472	0.5922	0.652	0.657143	140	140	62	61	184
DOCK8	chr9	426996	426996	C	T	intronic	NA	NA	NA	NA	NA	NA	NA	NA	NA	NA	NA	0.00357143	137	140	1	0	1
DOCK8	chr9	428479	428479	C	T	exonic	nonsynonymous SNV	DOCK8:NM_001190458:exon33:c.C4156T:p.R1386C,DOCK8:NM_001193536:exon34:c.C4252T:p.R1418C,DOCK8:NM_203447:exon35:c.C4456T:p.R1486C	rs765335127	Uncertain significance	0.84	35	5.65	3.249e-05	4.484e-05	NA	NA	0.00357143	140	140	1	0	1
DOCK8	chr9	429719	429719	T	C	exonic	synonymous SNV	DOCK8:NM_001190458:exon34:c.T4191C:p.F1397F,DOCK8:NM_001193536:exon35:c.T4287C:p.F1429F,DOCK8:NM_203447:exon36:c.T4491C:p.F1497F	rs7854035	Benign	NA	NA	NA	0.9977	0.9999	0.9979	0.9997	1	139	140	0	140	280
DOCK8	chr9	432209	432209	C	G	exonic	nonsynonymous SNV	DOCK8:NM_001190458:exon35:c.C4370G:p.S1457C,DOCK8:NM_001193536:exon36:c.C4466G:p.S1489C,DOCK8:NM_203447:exon37:c.C4670G:p.S1557C	rs773869274	Uncertain significance	0.338	27	4.41	2.437e-05	0	NA	NA	0.00357143	139	140	1	0	1
DOCK8	chr9	432330	432330	C	G	intronic	NA	NA	rs7036567	NA	NA	NA	NA	0.766	0.7955	0.7017	0.8003	0.792857	139	140	46	88	222
DOCK8	chr9	433978	433978	A	G	intronic	NA	NA	rs2360712	NA	NA	NA	NA	0.7665	0.7968	0.7071	0.7994	0.8	135	140	46	89	224
DOCK8	chr9	434981	434981	-	T	intronic	NA	NA	rs1064795931	NA	NA	NA	NA	0.0003	0.0016	0.0002	0.0011	0.00362319	119	138	1	0	1
DOCK8	chr9	439320	439320	G	A	exonic	nonsynonymous SNV	DOCK8:NM_001190458:exon38:c.G4855A:p.A1619T,DOCK8:NM_001193536:exon39:c.G4951A:p.A1651T,DOCK8:NM_203447:exon40:c.G5155A:p.A1719T	rs144279637	Benign	0.064	12.56	3.93	0.0007	0.0057	0.0008	0.0049	0.00719424	124	139	2	0	2
DOCK8	chr9	441440	441440	A	G	intronic	NA	NA	rs535735040	NA	NA	NA	NA	0.0002	0.0016	9.689e-05	0.0009	0.00423729	109	118	1	0	1
DOCK8	chr9	441448	441448	T	C	intronic	NA	NA	rs118163993	NA	NA	NA	NA	0.0046	0.0035	0.0046	0.0034	0.00847458	109	118	2	0	2
DOCK8	chr9	441952	441952	G	A	exonic	synonymous SNV	DOCK8:NM_001190458:exon40:c.G5133A:p.E1711E,DOCK8:NM_001193536:exon41:c.G5229A:p.E1743E,DOCK8:NM_203447:exon42:c.G5433A:p.E1811E	rs1887957	Benign	NA	NA	NA	0.8252	0.8303	0.7641	0.8293	0.835714	140	140	38	98	234
DOCK8	chr9	442030	442030	C	T	intronic	NA	NA	rs1887958	NA	NA	NA	NA	0.3597	0.3563	0.325	0.3484	0.346429	140	140	67	15	97
DOCK8	chr9	446657	446657	T	G	intronic	NA	NA	rs377520690	NA	NA	NA	NA	7.461e-05	0	0.0002	0	0.00357143	139	140	1	0	1
DOCK8	chr9	449771	449771	G	A	intronic	NA	NA	rs368826292	NA	NA	NA	NA	0.0003	0.002	0.0004	0.0017	0.00357143	131	140	1	0	1
DOCK8	chr9	449788	449788	T	C	exonic	nonsynonymous SNV	DOCK8:NM_001190458:exon43:c.T5522C:p.V1841A,DOCK8:NM_001193536:exon44:c.T5618C:p.V1873A,DOCK8:NM_203447:exon45:c.T5822C:p.V1941A	NA	Uncertain significance	0.112	20.9	5.53	NA	NA	NA	NA	0.00357143	131	140	1	0	1
DOCK8	chr9	449798	449798	G	A	exonic	synonymous SNV	DOCK8:NM_001190458:exon43:c.G5532A:p.P1844P,DOCK8:NM_001193536:exon44:c.G5628A:p.P1876P,DOCK8:NM_203447:exon45:c.G5832A:p.P1944P	rs10491684	Benign	NA	NA	NA	0.0676	0.0857	0.0923	0.0848	0.0892857	131	140	21	2	25
DOCK8	chr9	449874	449874	G	C	exonic	nonsynonymous SNV	DOCK8:NM_001190458:exon43:c.G5608C:p.A1870P,DOCK8:NM_001193536:exon44:c.G5704C:p.A1902P,DOCK8:NM_203447:exon45:c.G5908C:p.A1970P	rs34908836	Benign	0.133	18.64	3.68	0.0617	0.0454	0.066	0.0387	0.0357143	131	140	10	0	10
DOCK8	chr9	449956	449956	C	T	intronic	NA	NA	rs12351520	NA	NA	NA	NA	0.066	0.0746	0.0894	0.071	0.0857143	131	140	20	2	24
DOCK8	chr9	449992	449992	C	T	intronic	NA	NA	rs117959450	NA	NA	NA	NA	NA	NA	0.0211	0.0126	0.0357143	131	140	10	0	10
DOCK8	chr9	451891	451906	ATGCATATACATATAC	-	intronic	NA	NA	rs145010074	NA	NA	NA	NA	NA	NA	0.588	0.6575	0.0142857	133	140	0	2	4
DOCK8	chr9	451906	451906	C	T	intronic	NA	NA	rs7870124	NA	NA	NA	NA	NA	NA	0.077	0.028	0.00714286	133	140	2	0	2
DOCK8	chr9	451924	451927	TATG	-	intronic	NA	NA	rs371042110	NA	NA	NA	NA	NA	NA	0.1256	0.0883	0.00357143	133	140	1	0	1
DOCK8	chr9	451957	451957	A	G	intronic	NA	NA	rs181571163	NA	NA	NA	NA	NA	NA	0.4608	0.4324	0.0607143	133	140	1	8	17
DOCK8	chr9	451977	451977	A	T	intronic	NA	NA	rs7876029	NA	NA	NA	NA	0.0122	0.0067	0.0265	0	0.0357143	133	140	0	5	10
DOCK8	chr9	452149	452149	G	C	intronic	NA	NA	rs16909246	NA	NA	NA	NA	0.1208	0.1216	0.1245	0.1105	0.121429	139	140	28	3	34
DOCK8	chr9	464238	464238	G	A	UTR3	NA	NM_203447:c.*19G>A;NM_001190458:c.*19G>A;NM_001193536:c.*19G>A	rs142083508	NA	NA	NA	NA	0.0002	0.0004	0.0002	0.0003	0.00357143	137	140	1	0	1
DOCK8	chr9	464291	464291	T	C	UTR3	NA	NM_203447:c.*72T>C;NM_001190458:c.*72T>C;NM_001193536:c.*72T>C	rs778667332	NA	NA	NA	NA	NA	NA	0.0002	0	0.00357143	137	140	1	0	1
DOCK8	chr9	464331	464331	T	C	UTR3	NA	NM_203447:c.*112T>C;NM_001190458:c.*112T>C;NM_001193536:c.*112T>C	rs10974618	NA	NA	NA	NA	NA	NA	0.0694	0.0404	0.0428571	137	140	12	0	12
IL33	chr9	6251299	6251299	G	A	intronic	NA	NA	rs138828591	NA	NA	NA	NA	0.0083	0.0072	0.008	0.008	0.00409836	75	122	1	0	1
IL33	chr9	6251311	6251311	G	C	intronic	NA	NA	rs376664881	NA	NA	NA	NA	0.0003	0.0002	0.0005	0	0.00409836	75	122	1	0	1
IL33	chr9	6256191	6256191	G	C	UTR3	NA	NM_001314047:c.*23G>C;NM_001314044:c.*23G>C;NM_001314048:c.*23G>C;NM_033439:c.*23G>C;NM_001199641:c.*23G>C;NM_001199640:c.*23G>C;NM_001314046:c.*23G>C;NM_001314045:c.*23G>C	NA	NA	NA	NA	NA	NA	NA	NA	NA	0.00357143	140	140	1	0	1
IL4R	chr16	27352744	27352746	GTT	-	intronic	NA	NA	NA	NA	NA	NA	NA	NA	NA	0.0009	0.0066	0.00357143	139	140	1	0	1
IL33	chr9	6254568	6254568	T	A	intronic	NA	NA	rs10975521	NA	NA	NA	NA	0.3232	0.309	0.353	0.3256	0.3	132	140	80	2	84
IL4R	chr16	27353493	27353493	T	C	exonic	nonsynonymous SNV	IL4R:NM_001257406:exon3:c.T122C:p.I41T,IL4R:NM_000418:exon4:c.T122C:p.I41T,IL4R:NM_001257407:exon4:c.T77C:p.I26T	NA	Uncertain significance	0.078	0.002	-3.01	NA	NA	NA	NA	0.00359712	127	139	1	0	1
IL4R	chr16	27367139	27367139	G	A	exonic	synonymous SNV	IL4R:NM_001257406:exon7:c.G681A:p.E227E,IL4R:NM_001257997:exon7:c.G201A:p.E67E,IL4R:NM_000418:exon8:c.G681A:p.E227E,IL4R:NM_001257407:exon8:c.G636A:p.E212E	NA	Likely benign	NA	NA	NA	NA	NA	NA	NA	0.00362319	120	138	1	0	1
IL4R	chr16	27351675	27351675	G	A	intronic	NA	NA	rs35365668	NA	NA	NA	NA	NA	NA	0.0154	0.0206	0.0214286	138	140	6	0	6
IL4R	chr16	27352713	27352713	C	T	intronic	NA	NA	rs3024536	NA	NA	NA	NA	NA	NA	0.1157	0.101	0.128571	139	140	30	3	36
IL17A	chr6	52054196	52054196	T	C	UTR3	NA	NM_002190:c.*106T>C	NA	NA	NA	NA	NA	NA	NA	NA	NA	0.00357143	135	140	1	0	1
IL4R	chr16	27353479	27353479	C	T	exonic	synonymous SNV	IL4R:NM_001257406:exon3:c.C108T:p.S36S,IL4R:NM_000418:exon4:c.C108T:p.S36S,IL4R:NM_001257407:exon4:c.C63T:p.S21S	rs17548704	Benign	NA	NA	NA	0.0099	0.0026	0.0068	0.0006	0.0143885	127	139	4	0	4
STAT6	chr12	57496432	57496432	G	A	intronic	NA	NA	NA	NA	NA	NA	NA	NA	NA	NA	NA	0.00364964	126	137	1	0	1
STAT6	chr12	57500357	57500357	A	C	exonic	nonsynonymous SNV	STAT6:NM_001178081:exon4:c.T155G:p.L52R,STAT6:NM_001178080:exon5:c.T155G:p.L52R,STAT6:NM_001178078:exon6:c.T485G:p.L162R,STAT6:NM_001178079:exon6:c.T485G:p.L162R,STAT6:NM_003153:exon6:c.T485G:p.L162R	NA	Uncertain significance	0.204	21.6	2.53	NA	NA	NA	NA	0.00357143	123	140	1	0	1
STAT6	chr12	57500672	57500672	G	A	intronic	NA	NA	NA	NA	NA	NA	NA	NA	NA	NA	NA	0.00357143	127	140	1	0	1
STAT6	chr12	57502067	57502067	G	A	UTR5	NA	NM_001178079:c.-6C>T;NM_003153:c.-6C>T;NM_001178078:c.-6C>T	NA	NA	NA	NA	NA	NA	NA	NA	NA	0.00367647	115	136	1	0	1
IL4R	chr16	27357784	27357784	G	A	intronic	NA	NA	rs3024570	NA	NA	NA	NA	0.0619	0.0735	0.0547	0.072	0.0971223	126	139	21	3	27
IL4R	chr16	27357927	27357927	C	T	exonic	nonsynonymous SNV	IL4R:NM_001257997:exon5:c.C26T:p.T9M	rs2234895	Benign	NA	NA	NA	0.0689	0.0767	0.0686	0.0758	0.104317	126	139	23	3	29
IL4R	chr16	27357939	27357939	T	C	exonic	nonsynonymous SNV	IL4R:NM_001257997:exon5:c.T38C:p.I13T	rs376294283	Uncertain significance	NA	NA	NA	NA	NA	NA	NA	0.00359712	126	139	1	0	1
IL22	chr12	68646654	68646654	-	AA	intronic	NA	NA	NA	NA	NA	NA	NA	NA	NA	NA	NA	0.00714286	139	140	2	0	2
IL4R	chr16	27367226	27367226	C	G	exonic	synonymous SNV	IL4R:NM_001257406:exon7:c.C768G:p.T256T,IL4R:NM_001257997:exon7:c.C288G:p.T96T,IL4R:NM_000418:exon8:c.C768G:p.T256T,IL4R:NM_001257407:exon8:c.C723G:p.T241T	rs3024638	Benign	NA	NA	NA	0.0064	0	0.02	0	0.00362319	120	138	1	0	1
IL4R	chr16	27370278	27370278	G	A	exonic	nonsynonymous SNV	IL4R:NM_001257406:exon8:c.G812A:p.R271H,IL4R:NM_001257997:exon8:c.G332A:p.R111H,IL4R:NM_000418:exon9:c.G812A:p.R271H,IL4R:NM_001257407:exon9:c.G767A:p.R256H	rs55988941	Benign	0.021	1.098	-0.673	0.0024	0.0072	0.0025	0.0066	0.0107143	138	140	3	0	3
IL4R	chr16	27370288	27370288	C	G	exonic	synonymous SNV	IL4R:NM_001257406:exon8:c.C822G:p.L274L,IL4R:NM_001257997:exon8:c.C342G:p.L114L,IL4R:NM_000418:exon9:c.C822G:p.L274L,IL4R:NM_001257407:exon9:c.C777G:p.L259L	rs2234896	Benign	NA	NA	NA	0.0027	0.008	0.0034	0.0046	0.0107143	138	140	3	0	3
IL4R	chr16	27373477	27373477	C	T	intronic	NA	NA	rs146350515	NA	NA	NA	NA	NA	NA	0.0028	0.0066	0.0107143	140	140	3	0	3
IL4R	chr16	27373503	27373503	-	GGCTTT	intronic	NA	NA	rs766862428	NA	NA	NA	NA	NA	NA	0.0013	0.0072	0.0142857	140	140	4	0	4
IL4R	chr16	27373558	27373558	C	A	intronic	NA	NA	rs3024676	NA	NA	NA	NA	0.177	0.1321	0.2819	0.142	0.160714	140	140	39	3	45
IL4R	chr16	27373612	27373612	T	C	exonic	synonymous SNV	IL4R:NM_001257406:exon10:c.T939C:p.F313F,IL4R:NM_001257997:exon10:c.T459C:p.F153F,IL4R:NM_000418:exon11:c.T939C:p.F313F,IL4R:NM_001257407:exon11:c.T894C:p.F298F	rs2234897	Benign	NA	NA	NA	0.0213	0.0536	0.0212	0.0495	0.0571429	140	140	16	0	16
IL4R	chr16	27373833	27373833	C	T	exonic	nonsynonymous SNV	IL4R:NM_001257406:exon10:c.C1160T:p.S387L,IL4R:NM_001257997:exon10:c.C680T:p.S227L,IL4R:NM_000418:exon11:c.C1160T:p.S387L,IL4R:NM_001257407:exon11:c.C1115T:p.S372L	rs6413500	Benign	0.092	9.872	2.3	0.0036	0.0013	0.0026	0.0003	0.0142857	140	140	4	0	4
IL4R	chr16	27373872	27373872	A	C	exonic	nonsynonymous SNV	IL4R:NM_001257406:exon10:c.A1199C:p.E400A,IL4R:NM_001257997:exon10:c.A719C:p.E240A,IL4R:NM_000418:exon11:c.A1199C:p.E400A,IL4R:NM_001257407:exon11:c.A1154C:p.E385A	rs1805011	Benign	0.052	0.862	0.212	0.1318	0.1028	0.232	0.1104	0.107143	140	140	26	2	30
IL4R	chr16	27373915	27373915	G	T	exonic	synonymous SNV	IL4R:NM_001257406:exon10:c.G1242T:p.L414L,IL4R:NM_001257997:exon10:c.G762T:p.L254L,IL4R:NM_000418:exon11:c.G1242T:p.L414L,IL4R:NM_001257407:exon11:c.G1197T:p.L399L	rs2234898	Benign	NA	NA	NA	0.1313	0.1027	0.231	0.1104	0.107143	140	140	26	2	30
IL4R	chr16	27373964	27373964	T	C	exonic	nonsynonymous SNV	IL4R:NM_001257406:exon10:c.T1291C:p.C431R,IL4R:NM_001257997:exon10:c.T811C:p.C271R,IL4R:NM_000418:exon11:c.T1291C:p.C431R,IL4R:NM_001257407:exon11:c.T1246C:p.C416R	rs1805012	Benign	0.074	1.923	0.809	0.0962	0.1028	0.1031	0.1105	0.103571	140	140	25	2	29
IL4R	chr16	27373972	27373972	T	C	exonic	synonymous SNV	IL4R:NM_001257406:exon10:c.T1299C:p.L433L,IL4R:NM_001257997:exon10:c.T819C:p.L273L,IL4R:NM_000418:exon11:c.T1299C:p.L433L,IL4R:NM_001257407:exon11:c.T1254C:p.L418L	rs2234900	Benign	NA	NA	NA	0.141	0.1041	0.2478	0.1116	0.114286	140	140	28	2	32
IL31	chr12	122656955	122656955	G	A	UTR3	NA	NM_001014336:c.*4C>T	NA	NA	NA	NA	NA	NA	NA	NA	NA	0.00357143	140	140	1	0	1
IL4R	chr16	27374180	27374180	T	C	exonic	nonsynonymous SNV	IL4R:NM_001257406:exon10:c.T1507C:p.S503P,IL4R:NM_001257997:exon10:c.T1027C:p.S343P,IL4R:NM_000418:exon11:c.T1507C:p.S503P,IL4R:NM_001257407:exon11:c.T1462C:p.S488P	rs1805015	Benign	0.085	16.71	1.57	0.1585	0.1321	0.216	0.142	0.157143	140	140	38	3	44
IL4R	chr16	27374340	27374340	G	A	exonic	nonsynonymous SNV	IL4R:NM_001257406:exon10:c.G1667A:p.R556Q,IL4R:NM_001257997:exon10:c.G1187A:p.R396Q,IL4R:NM_000418:exon11:c.G1667A:p.R556Q,IL4R:NM_001257407:exon11:c.G1622A:p.R541Q	rs201672347	Benign	0.067	0.053	-3.43	0.0016	0.016	0.0018	0.0129	0.00714286	140	140	2	0	2
SPINK5	chr5	147444896	147444896	T	A	intronic	NA	NA	NA	NA	NA	NA	NA	NA	NA	NA	NA	0.00357143	140	140	1	0	1
IL4R	chr16	27374408	27374408	G	A	exonic	nonsynonymous SNV	IL4R:NM_001257406:exon10:c.G1735A:p.V579I,IL4R:NM_001257997:exon10:c.G1255A:p.V419I,IL4R:NM_000418:exon11:c.G1735A:p.V579I,IL4R:NM_001257407:exon11:c.G1690A:p.V564I	rs3024677	Benign	0.051	0.007	-0.585	0.007	0	0.0233	0	0.00357143	140	140	1	0	1
IL4R	chr16	27374696	27374696	C	T	exonic	nonsynonymous SNV	IL4R:NM_001257406:exon10:c.C2023T:p.P675S,IL4R:NM_001257997:exon10:c.C1543T:p.P515S,IL4R:NM_000418:exon11:c.C2023T:p.P675S,IL4R:NM_001257407:exon11:c.C1978T:p.P660S	rs3024678	Benign	0.104	13.85	3.44	0.0112	0.0019	0.0097	0.0009	0.00357143	130	140	1	0	1
IL4R	chr16	27374927	27374927	T	G	exonic	nonsynonymous SNV	IL4R:NM_001257406:exon10:c.T2254G:p.S752A,IL4R:NM_001257997:exon10:c.T1774G:p.S592A,IL4R:NM_000418:exon11:c.T2254G:p.S752A,IL4R:NM_001257407:exon11:c.T2209G:p.S737A	rs1805016	Benign	0.04	0.776	-4.39	0.063	0.0293	0.1186	0.0318	0.0441176	115	136	12	0	12
IL17A	chr6	52051274	52051274	G	A	intronic	NA	NA	rs3819025	NA	NA	NA	NA	0.1276	0.0287	0.0714	0.0286	0.0428571	140	140	12	0	12
IL17A	chr6	52051382	52051382	A	G	intronic	NA	NA	rs8193038	NA	NA	NA	NA	NA	NA	0.0249	0.0137	0.0107143	140	140	3	0	3
IL17A	chr6	52054024	52054024	G	A	exonic	synonymous SNV	IL17A:NM_002190:exon3:c.G402A:p.R134R	rs17880588	Benign	NA	NA	NA	0.0044	0	0.0182	0	0.00357143	139	140	1	0	1
SPINK5	chr5	147475502	147475503	TG	-	intronic	NA	NA	NA	NA	NA	NA	NA	5.168e-06	0	NA	NA	0.00357143	130	140	1	0	1
STAT6	chr12	57490429	57490429	G	C	exonic	nonsynonymous SNV	STAT6:NM_001178081:exon20:c.C2140G:p.L714V,STAT6:NM_001178080:exon21:c.C2140G:p.L714V,STAT6:NM_001178078:exon22:c.C2470G:p.L824V,STAT6:NM_001178079:exon22:c.C2470G:p.L824V,STAT6:NM_003153:exon22:c.C2470G:p.L824V	rs146670318	Uncertain significance	0.258	17.23	0.993	0.0006	0	0.0006	0	0.00362319	120	138	1	0	1
STAT6	chr12	57490728	57490728	A	G	exonic	synonymous SNV	STAT6:NM_001178081:exon19:c.T1929C:p.A643A,STAT6:NM_001178080:exon20:c.T1929C:p.A643A,STAT6:NM_001178078:exon21:c.T2259C:p.A753A,STAT6:NM_001178079:exon21:c.T2259C:p.A753A,STAT6:NM_003153:exon21:c.T2259C:p.A753A	rs138011454	Benign	NA	NA	NA	0.0008	0.0067	0.0018	0.0103	0.0179856	121	139	5	0	5
STAT6	chr12	57492745	57492745	G	A	intronic	NA	NA	rs3024974	NA	NA	NA	NA	NA	NA	0.1023	0.1045	0.114286	140	140	30	1	32
SPINK5	chr5	147480175	147480175	G	A	intronic	NA	NA	NA	NA	NA	NA	NA	NA	NA	NA	NA	0.00362319	98	138	1	0	1
STAT6	chr12	57493602	57493602	G	A	exonic	synonymous SNV	STAT6:NM_001178081:exon13:c.C1362T:p.S454S,STAT6:NM_001178080:exon14:c.C1362T:p.S454S,STAT6:NM_001178078:exon15:c.C1692T:p.S564S,STAT6:NM_001178079:exon15:c.C1692T:p.S564S,STAT6:NM_003153:exon15:c.C1692T:p.S564S	rs35182390	Benign	NA	NA	NA	0.0049	0.0234	0.0055	0.0244	0.00714286	140	140	2	0	2
SPINK5	chr5	147516624	147516624	G	A	UTR3	NA	NM_001127698:c.*70G>A;NM_006846:c.*70G>A	NA	NA	NA	NA	NA	NA	NA	NA	NA	0.00357143	140	140	1	0	1
STAT6	chr12	57496177	57496177	G	A	exonic	nonsynonymous SNV	STAT6:NM_001178081:exon11:c.C1078T:p.L360F,STAT6:NM_001178080:exon12:c.C1078T:p.L360F,STAT6:NM_001178078:exon13:c.C1408T:p.L470F,STAT6:NM_001178079:exon13:c.C1408T:p.L470F,STAT6:NM_003153:exon13:c.C1408T:p.L470F	rs913382705	Uncertain significance	0.054	27.4	5.05	NA	NA	NA	NA	0.00359712	133	139	1	0	1
TLR2	chr4	154624521	154624521	G	T	exonic	synonymous SNV	TLR2:NM_001318789:exon3:c.G462T:p.L154L,TLR2:NM_001318790:exon3:c.G462T:p.L154L,TLR2:NM_001318791:exon3:c.G462T:p.L154L,TLR2:NM_001318793:exon3:c.G462T:p.L154L,TLR2:NM_001318795:exon3:c.G462T:p.L154L,TLR2:NM_001318796:exon3:c.G462T:p.L154L,TLR2:NM_003264:exon3:c.G462T:p.L154L,TLR2:NM_001318787:exon4:c.G462T:p.L154L	NA	Likely benign	NA	NA	NA	NA	NA	NA	NA	0.00357143	140	140	1	0	1
STAT6	chr12	57498480	57498480	C	T	intronic	NA	NA	rs3024980	NA	NA	NA	NA	0.0089	0.0186	0.0084	0.0172	0.0214286	127	140	4	1	6
CLDN1	chr3	190028160	190028160	T	A	intronic	NA	NA	NA	NA	NA	NA	NA	NA	NA	NA	NA	0.00373134	45	134	1	0	1
STAT6	chr12	57500428	57500428	A	G	intronic	NA	NA	rs202213704	NA	NA	NA	NA	0.0024	0.0012	0.0021	0.0017	0.00357143	127	140	1	0	1
IL33	chr9	6256292	6256292	G	A	UTR3	NA	NM_001314047:c.*124G>A;NM_001314044:c.*124G>A;NM_001314048:c.*124G>A;NM_033439:c.*124G>A;NM_001199641:c.*124G>A;NM_001199640:c.*124G>A;NM_001314046:c.*124G>A;NM_001314045:c.*124G>A	rs1048274	NA	NA	NA	NA	NA	NA	0.3562	0.3447	0.360714	140	140	67	17	101
STAT6	chr12	57501457	57501457	C	T	exonic	synonymous SNV	STAT6:NM_001178078:exon3:c.G186A:p.Q62Q,STAT6:NM_001178079:exon3:c.G186A:p.Q62Q,STAT6:NM_003153:exon3:c.G186A:p.Q62Q	rs148320699	Likely benign	NA	NA	NA	0.0008	0.0069	0.001	0.0077	0.00892857	110	112	2	0	2
IL33	chr9	6253571	6253571	C	T	exonic	synonymous SNV	IL33:NM_001199641:exon3:c.C111T:p.Y37Y,IL33:NM_001199640:exon5:c.C363T:p.Y121Y,IL33:NM_001314048:exon5:c.C363T:p.Y121Y,IL33:NM_001314044:exon6:c.C489T:p.Y163Y,IL33:NM_001314045:exon6:c.C489T:p.Y163Y,IL33:NM_001314046:exon6:c.C471T:p.Y157Y,IL33:NM_001314047:exon6:c.C471T:p.Y157Y,IL33:NM_033439:exon6:c.C489T:p.Y163Y	rs10975519	Benign	NA	NA	NA	0.38	0.3515	0.3571	0.3444	0.364286	140	140	68	17	102
IL22	chr12	68642647	68642647	T	C	exonic	nonsynonymous SNV	IL22:NM_020525:exon5:c.A472G:p.S158G	rs2227507	Uncertain significance	0.047	14	2.57	0.0019	0	0.0079	0	0.00357143	140	140	1	0	1
IL33	chr9	6253710	6253710	G	C	intronic	NA	NA	rs10975520	NA	NA	NA	NA	NA	NA	0.3554	0.345	0.364286	140	140	68	17	102
IL22	chr12	68646644	68646644	T	C	intronic	NA	NA	rs2227490	NA	NA	NA	NA	0.0019	0	0.0077	0	0.00357143	139	140	1	0	1
IL4R	chr16	27356224	27356224	G	A	exonic	nonsynonymous SNV	IL4R:NM_001257406:exon4:c.G244A:p.A82T,IL4R:NM_000418:exon5:c.G244A:p.A82T,IL4R:NM_001257407:exon5:c.G199A:p.A67T	rs144651842	Benign	0.014	0.106	-5.38	0.013	0.0866	0.0175	0.0885	0.0455-0.1316	38	110	10	0	10
IL22	chr12	68647339	68647339	T	C	upstream	NA	NA	rs2227513	NA	NA	NA	NA	NA	NA	0.171	0.2513	0.264286	139	140	46	14	74
IL4R	chr16	27374400	27374400	A	G	exonic	nonsynonymous SNV	IL4R:NM_001257406:exon10:c.A1727G:p.Q576R,IL4R:NM_001257997:exon10:c.A1247G:p.Q416R,IL4R:NM_000418:exon11:c.A1727G:p.Q576R,IL4R:NM_001257407:exon11:c.A1682G:p.Q561R	rs1801275	Benign	0.065	1.384	2.8	0.247	0.1979	0.3437	0.2011	0.2	140	140	44	6	56
IL31	chr12	122657198	122657198	G	T	exonic	nonsynonymous SNV	IL31:NM_001014336:exon3:c.C256A:p.P86T	rs146057190	Likely benign	0.009	0.012	0.158	0.0042	0.0331	0.0061	0.033	0.0178571	140	140	5	0	5
IL31	chr12	122657271	122657271	G	C	exonic	synonymous SNV	IL31:NM_001014336:exon3:c.C183G:p.G61G	rs7974857	Benign	NA	NA	NA	0.1702	0.15	0.1343	0.1514	0.125	140	140	33	1	35
IL31;LRRC43	chr12	122658379	122658379	T	C	intronic	NA	NA	rs61955584	NA	NA	NA	NA	0.1833	0.1652	0.1495	0.1645	0.132	112	125	29	2	33
IL31;LRRC43	chr12	122658383	122658383	A	G	intronic	NA	NA	rs6489173	NA	NA	NA	NA	0.9999	1	0.9997	1	0.896-1	112	125	0	112	224
IL31	chr12	122658492	122658492	G	A	exonic	synonymous SNV	IL31:NM_001014336:exon2:c.C64T:p.L22L	rs56719421	Benign	NA	NA	NA	0.0387	0.0101	0.0627	0.0089	0.024	112	125	6	0	6
IL13	chr5	131995662	131995662	G	A	intronic	NA	NA	rs111692618	NA	NA	NA	NA	NA	NA	0.0018	0.0037	0.0112782	115	133	3	0	3
IL4R	chr16	27356203	27356203	A	G	exonic	nonsynonymous SNV	IL4R:NM_001257406:exon4:c.A223G:p.I75V,IL4R:NM_000418:exon5:c.A223G:p.I75V,IL4R:NM_001257407:exon5:c.A178G:p.I60V	rs1805010	Benign	0.027	0.002	0.172	0.4469	0.3657	0.4467	0.3673	0.363636	38	110	54	13	80
IL4	chr5	132009787	132009787	A	G	exonic	synonymous SNV	IL4:NM_000589:exon1:c.A45G:p.L15L,IL4:NM_172348:exon1:c.A45G:p.L15L	rs2243251	Benign	NA	NA	NA	0.0123	0.0004	0.0483	0	0.00357143	140	140	1	0	1
IL4	chr5	132015555	132015555	C	T	exonic	synonymous SNV	IL4:NM_172348:exon2:c.C285T:p.D95D,IL4:NM_000589:exon3:c.C333T:p.D111D	rs35648164	Likely benign	NA	NA	NA	0.0069	0.0029	0.0052	0.0043	0.00362319	128	138	1	0	1
IL4R	chr16	27373980	27373980	C	T	exonic	nonsynonymous SNV	IL4R:NM_001257406:exon10:c.C1307T:p.S436L,IL4R:NM_001257997:exon10:c.C827T:p.S276L,IL4R:NM_000418:exon11:c.C1307T:p.S436L,IL4R:NM_001257407:exon11:c.C1262T:p.S421L	rs1805013	Benign	0.068	0.012	-6.23	0.0357	0.028	0.0333	0.0303	0.0464286	140	140	13	0	13
IL13	chr5	131995964	131995964	A	G	exonic	nonsynonymous SNV	IL13:NM_002188:exon4:c.A431G:p.Q144R	rs20541	Benign	0.008	0.001	-7.23	0.7198	0.6219	0.7489	0.6095	0.625	140	140	57	59	175
SPINK5	chr5	147444989	147444989	G	A	intronic	NA	NA	rs9325061	NA	NA	NA	NA	NA	NA	0.6889	0.6951	0.7	140	140	62	67	196
SPINK5	chr5	147445012	147445012	T	C	intronic	NA	NA	rs2287771	NA	NA	NA	NA	NA	NA	0.0621	0.0765	0.0892857	140	140	23	1	25
SPINK5	chr5	147445023	147445023	C	G	intronic	NA	NA	rs1609851	NA	NA	NA	NA	NA	NA	0.689	0.6943	0.7	140	140	62	67	196
SPINK5	chr5	147450028	147450028	C	T	intronic	NA	NA	rs3752677	NA	NA	NA	NA	0.0486	0.0527	0.0488	0.0577	0.0285714	140	140	8	0	8
SPINK5	chr5	147466001	147466001	G	A	exonic	nonsynonymous SNV	SPINK5:NM_001127698:exon5:c.G316A:p.D106N,SPINK5:NM_001127699:exon5:c.G316A:p.D106N,SPINK5:NM_006846:exon5:c.G316A:p.D106N	rs17860502	Benign	0.107	7.06	2.75	0.0455	0.0523	0.0361	0.0572	0.0285714	138	140	8	0	8
SPINK5	chr5	147468234	147468234	C	G	intronic	NA	NA	rs7711953	NA	NA	NA	NA	NA	NA	0.4554	0.5453	0.546429	133	140	71	41	153
SPINK5	chr5	147469113	147469113	G	A	exonic	synonymous SNV	SPINK5:NM_001127698:exon7:c.G531A:p.R177R,SPINK5:NM_001127699:exon7:c.G531A:p.R177R,SPINK5:NM_006846:exon7:c.G531A:p.R177R	rs35121983	Benign	NA	NA	NA	0.0315	0.0106	0.0287	0.0143	0.0107143	140	140	3	0	3
SPINK5	chr5	147470818	147470818	G	A	intronic	NA	NA	rs201778028	NA	NA	NA	NA	0.0011	9.129e-05	0.0015	0	0.00357143	138	140	1	0	1
SPINK5	chr5	147473835	147473835	G	A	intronic	NA	NA	rs116185406	NA	NA	NA	NA	NA	NA	0.0021	0.0089	0.00714286	140	140	2	0	2
SPINK5	chr5	147475386	147475386	A	G	exonic	nonsynonymous SNV	SPINK5:NM_001127698:exon10:c.A800G:p.Q267R,SPINK5:NM_001127699:exon10:c.A800G:p.Q267R,SPINK5:NM_006846:exon10:c.A800G:p.Q267R	rs6892205	Benign	0.047	0.001	-7.64	0.532	0.5462	0.4976	0.5468	0.528571	130	140	68	40	148
SPINK5	chr5	147475388	147475388	C	T	exonic	nonsynonymous SNV	SPINK5:NM_001127698:exon10:c.C802T:p.R268C,SPINK5:NM_001127699:exon10:c.C802T:p.R268C,SPINK5:NM_006846:exon10:c.C802T:p.R268C	rs142558269	Likely benign	0.176	26.3	3.82	0.0067	0.0031	0.0055	0.004	0.00357143	130	140	1	0	1
SPINK5	chr5	147475488	147475488	A	G	intronic	NA	NA	rs11958432	NA	NA	NA	NA	0.5216	0.5465	0.4529	0.5464	0.532143	130	140	67	41	149
IL4R	chr16	27356359	27356359	C	T	intronic	NA	NA	rs2074572	NA	NA	NA	NA	0.3375	0.2851	0.2908	0.29	0.277273	38	110	47	7	61
SPINK5	chr5	147475513	147475513	-	T	intronic	NA	NA	rs76839946	NA	NA	NA	NA	0.5133	0.5419	0.4509	0.5438	0.471429	130	140	60	36	132
SPINK5	chr5	147475583	147475585	ACT	-	intronic	NA	NA	rs147242208	NA	NA	NA	NA	NA	NA	0.0483	0	0.00714286	130	140	2	0	2
SPINK5	chr5	147475590	147475590	G	A	intronic	NA	NA	rs11948406	NA	NA	NA	NA	NA	NA	0.4522	0.5453	0.517857	130	140	65	40	145
SPINK5	chr5	147477351	147477351	-	TTTAA	intronic	NA	NA	rs140268040	NA	NA	NA	NA	NA	NA	0.4476	0.5445	0.553571	140	140	73	41	155
SPINK5	chr5	147477551	147477551	C	T	exonic	nonsynonymous SNV	SPINK5:NM_001127698:exon11:c.C1004T:p.A335V,SPINK5:NM_001127699:exon11:c.C1004T:p.A335V,SPINK5:NM_006846:exon11:c.C1004T:p.A335V	rs34482796	Benign	0.037	23.1	2.65	0.5201	0.5459	0.4489	0.5465	0.553571	140	140	73	41	155
SPINK5	chr5	147478785	147478785	C	T	intronic	NA	NA	rs1422991	NA	NA	NA	NA	0.5192	0.5467	0.4451	0.5488	0.55036	134	139	69	42	153
SPINK5	chr5	147480007	147480007	A	G	intronic	NA	NA	rs2303062	NA	NA	NA	NA	0.5198	0.548	0.4359	0.5478	0.655797	98	138	35	73	181
SPINK5	chr5	147480027	147480027	G	A	exonic	nonsynonymous SNV	SPINK5:NM_001127698:exon13:c.G1103A:p.S368N,SPINK5:NM_001127699:exon13:c.G1103A:p.S368N,SPINK5:NM_006846:exon13:c.G1103A:p.S368N	rs2303063	Benign	0.022	7.209	2.35	0.5199	0.5483	0.4358	0.5479	0.655797	98	138	35	73	181
SPINK5	chr5	147480080	147480080	G	A	exonic	nonsynonymous SNV	SPINK5:NM_001127698:exon13:c.G1156A:p.D386N,SPINK5:NM_001127699:exon13:c.G1156A:p.D386N,SPINK5:NM_006846:exon13:c.G1156A:p.D386N	rs2303064	Benign	0.09	23.5	3.82	0.2039	0.1388	0.2499	0.1472	0.105072	98	138	23	3	29
SPINK5	chr5	147480112	147480112	T	C	exonic	synonymous SNV	SPINK5:NM_001127698:exon13:c.T1188C:p.H396H,SPINK5:NM_001127699:exon13:c.T1188C:p.H396H,SPINK5:NM_006846:exon13:c.T1188C:p.H396H	rs2303065	Benign	NA	NA	NA	0.5206	0.5504	0.4363	0.551	0.648551	98	138	41	69	179
IL22	chr12	68646521	68646521	T	C	intronic	NA	NA	rs2227491	NA	NA	NA	NA	0.5466	0.5474	0.5987	0.5387	0.482143	139	140	49	43	135
SPINK5	chr5	147480955	147480955	A	G	exonic	nonsynonymous SNV	SPINK5:NM_001127698:exon14:c.A1258G:p.K420E,SPINK5:NM_001127699:exon14:c.A1258G:p.K420E,SPINK5:NM_006846:exon14:c.A1258G:p.K420E	rs2303067	Benign	0.038	7.826	2.84	0.5209	0.5511	0.4362	0.5516	0.557143	138	140	72	42	156
SPINK5	chr5	147481018	147481018	G	A	intronic	NA	NA	rs2303068	NA	NA	NA	NA	0.5198	0.5503	0.4359	0.5504	0.557143	138	140	72	42	156
SPINK5	chr5	147481085	147481085	A	C	intronic	NA	NA	rs2303069	NA	NA	NA	NA	NA	NA	0.0355	0.057	0.0285714	138	140	8	0	8
SPINK5	chr5	147481385	147481385	G	A	exonic	synonymous SNV	SPINK5:NM_001127698:exon15:c.G1344A:p.R448R,SPINK5:NM_001127699:exon15:c.G1344A:p.R448R,SPINK5:NM_006846:exon15:c.G1344A:p.R448R	rs17107741	Benign	NA	NA	NA	0.0128	0	0.049	0	0.00719424	131	139	2	0	2
SPINK5	chr5	147481430	147481430	A	G	exonic	synonymous SNV	SPINK5:NM_001127698:exon15:c.A1389G:p.G463G,SPINK5:NM_001127699:exon15:c.A1389G:p.G463G,SPINK5:NM_006846:exon15:c.A1389G:p.G463G	rs6896303	Benign	NA	NA	NA	0.5209	0.5506	0.4361	0.551	0.52518	131	139	62	42	146
SPINK5	chr5	147481497	147481497	G	A	intronic	NA	NA	rs367744268	NA	NA	NA	NA	4.07e-05	4.485e-05	6.459e-05	0	0.00359712	131	139	1	0	1
SPINK5	chr5	147486677	147486677	C	A	exonic	synonymous SNV	SPINK5:NM_001127698:exon17:c.C1557A:p.G519G,SPINK5:NM_001127699:exon17:c.C1557A:p.G519G,SPINK5:NM_006846:exon17:c.C1557A:p.G519G	rs880687	Benign	NA	NA	NA	0.5197	0.5485	0.4337	0.5485	0.557143	140	140	72	42	156
SPINK5	chr5	147486774	147486774	C	T	intronic	NA	NA	rs41291431	NA	NA	NA	NA	0.1752	0.1584	0.1595	0.1656	0.142857	140	140	26	7	40
SPINK5	chr5	147486779	147486780	CT	-	intronic	NA	NA	rs58761763	NA	NA	NA	NA	0.0982	0.0752	0.075	0.0749	0.0892857	140	140	23	1	25
SPINK5	chr5	147488367	147488367	C	T	exonic	synonymous SNV	SPINK5:NM_001127698:exon18:c.C1659T:p.V553V,SPINK5:NM_001127699:exon18:c.C1659T:p.V553V,SPINK5:NM_006846:exon18:c.C1659T:p.V553V	rs2303071	Benign	NA	NA	NA	0.5587	0.5486	0.587	0.549	0.575	135	140	75	43	161
SPINK5	chr5	147492461	147492461	T	C	exonic	synonymous SNV	SPINK5:NM_001127698:exon20:c.T1851C:p.A617A,SPINK5:NM_001127699:exon20:c.T1851C:p.A617A,SPINK5:NM_006846:exon20:c.T1851C:p.A617A	rs17718737	Benign	NA	NA	NA	0.0453	0.0528	0.0382	0.0566	0.028777	126	139	8	0	8
SPINK5	chr5	147494105	147494105	T	C	intronic	NA	NA	rs1422986	NA	NA	NA	NA	NA	NA	0.0505	0.0573	0.0285714	140	140	8	0	8
SPINK5	chr5	147498019	147498019	G	A	exonic	nonsynonymous SNV	SPINK5:NM_001127698:exon23:c.G2132A:p.R711Q,SPINK5:NM_001127699:exon23:c.G2132A:p.R711Q,SPINK5:NM_006846:exon23:c.G2132A:p.R711Q	rs3777134	Benign	0.027	22.7	2.99	0.5939	0.6427	0.5415	0.6382	0.639286	139	140	69	55	179
SPINK5	chr5	147498523	147498523	T	C	intronic	NA	NA	rs3764926	NA	NA	NA	NA	0.5986	0.6425	0.5613	0.6386	0.636691	132	139	67	55	177
SPINK5	chr5	147498543	147498543	C	T	intronic	NA	NA	rs190365795	NA	NA	NA	NA	0.0083	0.0423	0.0136	0.0432	0.028777	132	139	8	0	8
SPINK5	chr5	147498551	147498551	A	G	exonic	nonsynonymous SNV	SPINK5:NM_001127698:exon24:c.A2243G:p.E748G,SPINK5:NM_001127699:exon24:c.A2243G:p.E748G,SPINK5:NM_006846:exon24:c.A2243G:p.E748G	rs181639116	Uncertain significance	0.039	12.33	2.46	0.0029	0.003	0.0026	0.0037	0.00719424	132	139	2	0	2
SPINK5	chr5	147498652	147498652	C	G	intronic	NA	NA	rs9325073	NA	NA	NA	NA	0.8055	0.7894	0.7936	0.7916	0.791367	132	139	46	87	220
SPINK5	chr5	147498669	147498669	G	A	intronic	NA	NA	rs9325074	NA	NA	NA	NA	0.8047	0.7886	0.7926	0.7912	0.791367	132	139	46	87	220
SPINK5	chr5	147498672	147498672	G	A	intronic	NA	NA	rs12518996	NA	NA	NA	NA	0.5929	0.6417	0.5401	0.6372	0.636691	132	139	67	55	177
SPINK5	chr5	147499616	147499616	C	T	exonic	synonymous SNV	SPINK5:NM_001127698:exon25:c.C2358T:p.L786L,SPINK5:NM_001127699:exon25:c.C2358T:p.L786L,SPINK5:NM_006846:exon25:c.C2358T:p.L786L	rs17704908	Benign	NA	NA	NA	0.5935	0.6426	0.5415	0.6382	0.635714	140	140	68	55	178
SPINK5	chr5	147499670	147499670	C	T	exonic	synonymous SNV	SPINK5:NM_001127698:exon25:c.C2412T:p.G804G,SPINK5:NM_001127699:exon25:c.C2412T:p.G804G,SPINK5:NM_006846:exon25:c.C2412T:p.G804G	rs33920397	Benign	NA	NA	NA	0.5936	0.6425	0.5416	0.6382	0.639286	140	140	69	55	179
SPINK5	chr5	147499891	147499891	G	T	exonic	nonsynonymous SNV	SPINK5:NM_001127698:exon26:c.G2475T:p.E825D,SPINK5:NM_001127699:exon26:c.G2475T:p.E825D,SPINK5:NM_006846:exon26:c.G2475T:p.E825D	rs2303070	Benign	0.039	11.84	0.564	0.1289	0.0815	0.1033	0.0859	0.103571	140	140	25	2	29
SPINK5	chr5	147503518	147503518	C	G	exonic	nonsynonymous SNV	SPINK5:NM_001127698:exon27:c.C2661G:p.S887R,SPINK5:NM_001127699:exon27:c.C2661G:p.S887R,SPINK5:NM_006846:exon27:c.C2661G:p.S887R	rs28408445	Benign	0.084	19.04	2.63	0.0104	0	0.0386	0	0.00719424	131	139	2	0	2
SPINK5	chr5	147504315	147504315	A	T	intronic	NA	NA	rs2052537	NA	NA	NA	NA	0.7883	0.7849	0.7728	0.7592	0.792857	139	140	48	87	222
SPINK5	chr5	147504324	147504324	G	A	intronic	NA	NA	rs180955184	NA	NA	NA	NA	0.0059	0.0314	0.0061	0.0325	0.0321429	139	140	9	0	9
SPINK5	chr5	147504482	147504482	T	C	UTR3	NA	NM_001127699:c.*70T>C	rs187199442	NA	NA	NA	NA	NA	NA	0.0036	0.0106	0.00714286	139	140	2	0	2
SPINK5	chr5	147504496	147504496	T	C	UTR3	NA	NM_001127699:c.*84T>C	rs72831109	NA	NA	NA	NA	NA	NA	0.0038	0.0106	0.0107143	139	140	3	0	3
SPINK5	chr5	147505116	147505116	G	A	exonic	synonymous SNV	SPINK5:NM_001127698:exon29:c.G2769A:p.A923A	rs3764930	Benign	NA	NA	NA	0.5855	0.643	0.5114	0.6382	0.632143	140	140	67	55	177
SPINK5	chr5	147505227	147505227	G	A	intronic	NA	NA	rs2112767	NA	NA	NA	NA	NA	NA	0.5618	0.6384	0.639286	140	140	69	55	179
SPINK5	chr5	147506593	147506593	A	G	exonic	nonsynonymous SNV	SPINK5:NM_006846:exon30:c.A2915G:p.H972R,SPINK5:NM_001127698:exon31:c.A3005G:p.H1002R	rs17705005	Benign	0.04	12.37	2.88	0.0242	0.0464	0.0276	0.0487	0.0357143	124	140	10	0	10
SPINK5	chr5	147510812	147510812	G	C	intronic	NA	NA	rs58888156	NA	NA	NA	NA	0.0103	0	0.0386	0	0.00714286	140	140	2	0	2
SPINK5	chr5	147510866	147510866	T	C	exonic	synonymous SNV	SPINK5:NM_006846:exon31:c.T3009C:p.G1003G,SPINK5:NM_001127698:exon32:c.T3099C:p.G1033G	rs2400478	Benign	NA	NA	NA	0.5987	0.643	0.5618	0.6384	0.639286	140	140	69	55	179
SPINK5	chr5	147516598	147516598	T	C	UTR3	NA	NM_001127698:c.*44T>C;NM_006846:c.*44T>C	rs4349706	NA	NA	NA	NA	0.4016	0.3573	0.438	0.3611	0.360714	140	140	69	16	101
SPINK5	chr5	147516613	147516613	C	T	UTR3	NA	NM_001127698:c.*59C>T;NM_006846:c.*59C>T	rs73794699	NA	NA	NA	NA	NA	NA	0.0305	0	0.00714286	140	140	2	0	2
LOC105379176	chr5	132018169	132018169	C	A	ncRNA_exonic	NA	NA	rs2243290	NA	NA	NA	NA	0.2677	0.3517	0.2861	0.3607	0.342857	133	140	68	14	96
FLG	chr1	152275403	152275403	C	T	exonic	nonsynonymous SNV	FLG:NM_002016:exon3:c.G11959A:p.G3987S	rs146290399	Benign	0.058	11.94	3.34	0.0016	0.0095	0.0019	0.0069	0.00357143	140	140	1	0	1
FLG	chr1	152275410	152275410	A	G	exonic	synonymous SNV	FLG:NM_002016:exon3:c.T11952C:p.Y3984Y	rs150644405	Likely benign	NA	NA	NA	NA	NA	3.227e-05	0	0.00357143	140	140	1	0	1
FLG	chr1	152275640	152275640	C	T	exonic	nonsynonymous SNV	FLG:NM_002016:exon3:c.G11722A:p.D3908N	rs3814300	Benign	0.056	8.715	-3.82	0.0029	0	0.0021	0	0.00357143	140	140	1	0	1
FLG	chr1	152275688	152275688	G	A	exonic	nonsynonymous SNV	FLG:NM_002016:exon3:c.C11674T:p.R3892W	rs141128022	Benign	0.082	23	1.13	0.0031	0.0062	0.0016	0.0054	0.00357143	138	140	1	0	1
FLG	chr1	152286967	152286967	T	C	exonic	nonsynonymous SNV	FLG:NM_002016:exon3:c.A395G:p.N132S	rs139087030	Likely benign	0.027	0.002	-9.53	3.661e-05	0	0.0003	0	0.00357143	140	140	1	0	1
FLG	chr1	152287078	152287078	G	A	exonic	nonsynonymous SNV	FLG:NM_002016:exon3:c.C284T:p.P95L	rs76438926	Benign	0.013	3.02	-0.34	0.0038	0	0.0151	0	0.00357143	140	140	1	0	1
FLG	chr1	152287213	152287213	T	C	exonic	nonsynonymous SNV	FLG:NM_002016:exon3:c.A149G:p.D50G	rs115489580	Benign	0.173	22.4	5.09	0.0038	0	0.0151	0	0.00357143	140	140	1	0	1
STAT6	chr12	57493727	57493727	T	G	intronic	NA	NA	rs3024971	NA	NA	NA	NA	0.0772	0.0408	0.0732	0.0495	0.0464286	140	140	13	0	13
TLR2	chr4	154624585	154624585	C	T	exonic	nonsynonymous SNV	TLR2:NM_001318789:exon3:c.C526T:p.L176F,TLR2:NM_001318790:exon3:c.C526T:p.L176F,TLR2:NM_001318791:exon3:c.C526T:p.L176F,TLR2:NM_001318793:exon3:c.C526T:p.L176F,TLR2:NM_001318795:exon3:c.C526T:p.L176F,TLR2:NM_001318796:exon3:c.C526T:p.L176F,TLR2:NM_003264:exon3:c.C526T:p.L176F,TLR2:NM_001318787:exon4:c.C526T:p.L176F	rs139142996	Uncertain significance	0.674	25.3	5.51	0.0004	0.004	0.0005	0.0046	0.00357143	140	140	1	0	1
TLR2	chr4	154624656	154624656	T	C	exonic	synonymous SNV	TLR2:NM_001318789:exon3:c.T597C:p.N199N,TLR2:NM_001318790:exon3:c.T597C:p.N199N,TLR2:NM_001318791:exon3:c.T597C:p.N199N,TLR2:NM_001318793:exon3:c.T597C:p.N199N,TLR2:NM_001318795:exon3:c.T597C:p.N199N,TLR2:NM_001318796:exon3:c.T597C:p.N199N,TLR2:NM_003264:exon3:c.T597C:p.N199N,TLR2:NM_001318787:exon4:c.T597C:p.N199N	rs3804099	Benign	NA	NA	NA	0.4037	0.3748	0.4653	0.3743	0.389286	140	140	61	24	109
TLR2	chr4	154624709	154624709	T	C	exonic	nonsynonymous SNV	TLR2:NM_001318789:exon3:c.T650C:p.F217S,TLR2:NM_001318790:exon3:c.T650C:p.F217S,TLR2:NM_001318791:exon3:c.T650C:p.F217S,TLR2:NM_001318793:exon3:c.T650C:p.F217S,TLR2:NM_001318795:exon3:c.T650C:p.F217S,TLR2:NM_001318796:exon3:c.T650C:p.F217S,TLR2:NM_003264:exon3:c.T650C:p.F217S,TLR2:NM_001318787:exon4:c.T650C:p.F217S	rs139227237	Uncertain significance	0.526	24	3.87	0.0042	0.0164	0.0049	0.0155	0.0285714	140	140	8	0	8
TLR2	chr4	154624857	154624857	G	C	exonic	nonsynonymous SNV	TLR2:NM_001318789:exon3:c.G798C:p.L266F,TLR2:NM_001318790:exon3:c.G798C:p.L266F,TLR2:NM_001318791:exon3:c.G798C:p.L266F,TLR2:NM_001318793:exon3:c.G798C:p.L266F,TLR2:NM_001318795:exon3:c.G798C:p.L266F,TLR2:NM_001318796:exon3:c.G798C:p.L266F,TLR2:NM_003264:exon3:c.G798C:p.L266F,TLR2:NM_001318787:exon4:c.G798C:p.L266F	rs150388453	Uncertain significance	0.186	0.02	0.101	0.001	0.0009	0.0007	0.0014	0.00357143	140	140	1	0	1
TLR2	chr4	154625409	154625409	T	C	exonic	synonymous SNV	TLR2:NM_001318789:exon3:c.T1350C:p.S450S,TLR2:NM_001318790:exon3:c.T1350C:p.S450S,TLR2:NM_001318791:exon3:c.T1350C:p.S450S,TLR2:NM_001318793:exon3:c.T1350C:p.S450S,TLR2:NM_001318795:exon3:c.T1350C:p.S450S,TLR2:NM_001318796:exon3:c.T1350C:p.S450S,TLR2:NM_003264:exon3:c.T1350C:p.S450S,TLR2:NM_001318787:exon4:c.T1350C:p.S450S	rs3804100	Benign	NA	NA	NA	0.089	0.0333	0.0693	0.0364	0.0607143	140	140	17	0	17
TLR2	chr4	154625682	154625682	C	T	exonic	synonymous SNV	TLR2:NM_001318789:exon3:c.C1623T:p.F541F,TLR2:NM_001318790:exon3:c.C1623T:p.F541F,TLR2:NM_001318791:exon3:c.C1623T:p.F541F,TLR2:NM_001318793:exon3:c.C1623T:p.F541F,TLR2:NM_001318795:exon3:c.C1623T:p.F541F,TLR2:NM_001318796:exon3:c.C1623T:p.F541F,TLR2:NM_003264:exon3:c.C1623T:p.F541F,TLR2:NM_001318787:exon4:c.C1623T:p.F541F	rs5743700	Benign	NA	NA	NA	0.0386	0.0411	0.0335	0.0401	0.0392857	140	140	11	0	11
TLR2	chr4	154625951	154625951	C	A	exonic	nonsynonymous SNV	TLR2:NM_001318789:exon3:c.C1892A:p.P631H,TLR2:NM_001318790:exon3:c.C1892A:p.P631H,TLR2:NM_001318791:exon3:c.C1892A:p.P631H,TLR2:NM_001318793:exon3:c.C1892A:p.P631H,TLR2:NM_001318795:exon3:c.C1892A:p.P631H,TLR2:NM_001318796:exon3:c.C1892A:p.P631H,TLR2:NM_003264:exon3:c.C1892A:p.P631H,TLR2:NM_001318787:exon4:c.C1892A:p.P631H	rs5743704	Benign	0.246	24.8	5.65	0.0281	0.0549	0.0306	0.0547	0.0428571	140	140	10	1	12
TLR2	chr4	154626317	154626317	G	A	exonic	nonsynonymous SNV	TLR2:NM_001318789:exon3:c.G2258A:p.R753Q,TLR2:NM_001318790:exon3:c.G2258A:p.R753Q,TLR2:NM_001318791:exon3:c.G2258A:p.R753Q,TLR2:NM_001318793:exon3:c.G2258A:p.R753Q,TLR2:NM_001318795:exon3:c.G2258A:p.R753Q,TLR2:NM_001318796:exon3:c.G2258A:p.R753Q,TLR2:NM_003264:exon3:c.G2258A:p.R753Q,TLR2:NM_001318787:exon4:c.G2258A:p.R753Q	rs5743708	Benign	0.239	27.3	5.63	0.0176	0.0317	0.0232	0.0344	0.0214286	140	140	4	1	6
CLDN1	chr3	190026083	190026083	C	T	exonic	nonsynonymous SNV	CLDN1:NM_021101:exon4:c.G619A:p.G207R	rs141397566	Uncertain significance	0.433	24.6	6.17	3.656e-05	8.969e-05	0.0001	0.0003	0.00357143	137	140	1	0	1
CLDN1	chr3	190028063	190028063	A	G	intronic	NA	NA	rs72466473	NA	NA	NA	NA	0.0033	0.0078	0.0042	0.0057	0.00373134	45	134	1	0	1
STAT6	chr12	57492996	57492996	G	A	intronic	NA	NA	rs841718	NA	NA	NA	NA	NA	NA	0.4941	0.5533	0.553571	140	140	65	45	155
CLDN1	chr3	190030679	190030679	C	T	exonic	nonsynonymous SNV	CLDN1:NM_021101:exon2:c.G370A:p.A124T	rs140846629	Likely benign	0.205	23.9	2.79	0.0044	0.025	0.0072	0.0238	0.0179856	131	139	5	0	5
CLDN1	chr3	190030680	190030680	A	G	exonic	synonymous SNV	CLDN1:NM_021101:exon2:c.T369C:p.G123G	rs9869263	Benign	NA	NA	NA	0.8323	0.869	0.8311	0.8782	0.856115	131	139	30	104	238
CLDN1	chr3	190039888	190039888	G	A	exonic	synonymous SNV	CLDN1:NM_021101:exon1:c.C108T:p.A36A	rs72466472	Likely benign	NA	NA	NA	0.045	0.0404	0.0297	0.0404	0.0434783	107	115	8	1	10
CLDN1	chr3	190040008	190040008	C	G	UTR5	NA	NM_021101:c.-13G>C	rs17429833	NA	NA	NA	NA	0.0668	0.0912	0.0647	0.0894	0.106195	109	113	20	2	24
