# Supplementary material for: Relevance of Coding Variation in FLG And DOCK8 in Finnish Pediatric Patients with Early-Onset Moderate-To-Severe Atopic Dermatitis
Source: JID Innov. 2023 Apr 4;3(4):100203. doi: 10.1016/j.xjidi.2023.100203 (PMC10392095; doi:10.1016/j.xjidi.2023.100203)
Supplement: Supplementary Data2 [file mmc2.xlsx]

## Sheet: Supplementary Table S2
Supplementary Table S2: Rare variants identified by amplicon sequencing in pediatric AD cohort
Gene	Chromosome	Start position	End position	Reference allele	Alternative allele	N (hetero- zygotes)	Region (refGene)	Functional consequence (refGene)	Transcript/Protein Change (refGene)	rsNumber	Pathogenicity predictions and conservation				gnomAD frequencies
											InterVar(automated)	REVEL	CADD_phred	GERP++_RS	exome_ALL	exome_FIN	genome_ALL	genome_FIN
DOCK8	chr9	286609	286609	C	T	1	exonic	nonsynonymous SNV	DOCK8:NM_001190458:exon2:c.C101T:p.T34I,DOCK8:NM_001193536:exon2:c.C101T:p.T34I,DOCK8:NM_203447:exon3:c.C305T:p.T102I	NA	Uncertain significance	0.534	32	5.47	NA	NA	NA	NA
DOCK8	chr9	289557	289557	G	A	1	exonic	nonsynonymous SNV	DOCK8:NM_001190458:exon3:c.G176A:p.R59H,DOCK8:NM_001193536:exon3:c.G176A:p.R59H,DOCK8:NM_203447:exon4:c.G380A:p.R127H	rs150742426	Uncertain significance	0.127	26.7	5.87	0.002	0.0013	0.0022	0.0017
DOCK8	chr9	311966	311966	C	G	4	exonic	nonsynonymous SNV	DOCK8:NM_001190458:exon5:c.C337G:p.H113D,DOCK8:NM_001193536:exon5:c.C337G:p.H113D,DOCK8:NM_203447:exon6:c.C541G:p.H181D	rs200684000	Benign	0.07	13.04	2.43	0.0011	0.0092	0.0013	0.0074
DOCK8	chr9	312047	312047	A	G	1	exonic	nonsynonymous SNV	DOCK8:NM_001190458:exon5:c.A418G:p.K140E,DOCK8:NM_001193536:exon5:c.A418G:p.K140E,DOCK8:NM_203447:exon6:c.A622G:p.K208E	NA	Uncertain significance	0.012	8.149	1.61	NA	NA	NA	NA
DOCK8	chr9	312104	312104	G	A	1	exonic	nonsynonymous SNV	DOCK8:NM_001190458:exon5:c.G475A:p.E159K,DOCK8:NM_001193536:exon5:c.G475A:p.E159K,DOCK8:NM_203447:exon6:c.G679A:p.E227K	rs76276364	Benign	0.241	23.9	5.6	0.0018	0	0.0012	0
DOCK8	chr9	328113	328113	C	T	2	exonic	nonsynonymous SNV	DOCK8:NM_001190458:exon8:c.C782T:p.A261V,DOCK8:NM_001193536:exon8:c.C782T:p.A261V,DOCK8:NM_203447:exon9:c.C986T:p.A329V	rs75352090	Uncertain significance	0.196	33	5.9	0.001	0.0023	0.0008	0.0026
DOCK8	chr9	334250	334250	A	G	1	exonic	nonsynonymous SNV	DOCK8:NM_001190458:exon10:c.A947G:p.K316R,DOCK8:NM_001193536:exon10:c.A947G:p.K316R,DOCK8:NM_203447:exon11:c.A1151G:p.K384R	NA	Uncertain significance	0.054	10.88	5.87	NA	NA	NA	NA
DOCK8	chr9	414786	414786	A	T	1	exonic	nonsynonymous SNV	DOCK8:NM_001190458:exon27:c.A3235T:p.S1079C,DOCK8:NM_001193536:exon28:c.A3331T:p.S1111C,DOCK8:NM_203447:exon29:c.A3535T:p.S1179C	NA	Uncertain significance	0.125	22.8	4.88	NA	NA	NA	NA
DOCK8	chr9	420579	420579	A	G	4	exonic	nonsynonymous SNV	DOCK8:NM_001190458:exon29:c.A3719G:p.Y1240C,DOCK8:NM_001193536:exon30:c.A3815G:p.Y1272C,DOCK8:NM_203447:exon31:c.A4019G:p.Y1340C	rs116920018	Benign	0.654	29.3	6.03	0.0027	0.0071	0.0024	0.0046
DOCK8	chr9	428479	428479	C	T	1	exonic	nonsynonymous SNV	DOCK8:NM_001190458:exon33:c.C4156T:p.R1386C,DOCK8:NM_001193536:exon34:c.C4252T:p.R1418C,DOCK8:NM_203447:exon35:c.C4456T:p.R1486C	rs765335127	Uncertain significance	0.84	35	5.65	3.249e-05	4.484e-05	NA	NA
DOCK8	chr9	432209	432209	C	G	1	exonic	nonsynonymous SNV	DOCK8:NM_001190458:exon35:c.C4370G:p.S1457C,DOCK8:NM_001193536:exon36:c.C4466G:p.S1489C,DOCK8:NM_203447:exon37:c.C4670G:p.S1557C	rs773869274	Uncertain significance	0.338	27	4.41	2.437e-05	0	NA	NA
DOCK8	chr9	439320	439320	G	A	2	exonic	nonsynonymous SNV	DOCK8:NM_001190458:exon38:c.G4855A:p.A1619T,DOCK8:NM_001193536:exon39:c.G4951A:p.A1651T,DOCK8:NM_203447:exon40:c.G5155A:p.A1719T	rs144279637	Benign	0.064	12.56	3.93	0.0007	0.0057	0.0008	0.0049
DOCK8	chr9	449788	449788	T	C	1	exonic	nonsynonymous SNV	DOCK8:NM_001190458:exon43:c.T5522C:p.V1841A,DOCK8:NM_001193536:exon44:c.T5618C:p.V1873A,DOCK8:NM_203447:exon45:c.T5822C:p.V1941A	NA	Uncertain significance	0.112	20.9	5.53	NA	NA	NA	NA
IL4R	chr16	27353493	27353493	T	C	1	exonic	nonsynonymous SNV	IL4R:NM_001257406:exon3:c.T122C:p.I41T,IL4R:NM_000418:exon4:c.T122C:p.I41T,IL4R:NM_001257407:exon4:c.T77C:p.I26T	NA	Uncertain significance	0.078	0.002	-3.01	NA	NA	NA	NA
IL4R	chr16	27357939	27357939	T	C	1	exonic	nonsynonymous SNV	IL4R:NM_001257997:exon5:c.T38C:p.I13T	rs376294283	Uncertain significance	NA	NA	NA	NA	NA	NA	NA
IL4R	chr16	27370278	27370278	G	A	3	exonic	nonsynonymous SNV	IL4R:NM_001257406:exon8:c.G812A:p.R271H,IL4R:NM_001257997:exon8:c.G332A:p.R111H,IL4R:NM_000418:exon9:c.G812A:p.R271H,IL4R:NM_001257407:exon9:c.G767A:p.R256H	rs55988941	Benign	0.021	1.098	-0.673	0.0024	0.0072	0.0025	0.0066
IL4R	chr16	27373833	27373833	C	T	4	exonic	nonsynonymous SNV	IL4R:NM_001257406:exon10:c.C1160T:p.S387L,IL4R:NM_001257997:exon10:c.C680T:p.S227L,IL4R:NM_000418:exon11:c.C1160T:p.S387L,IL4R:NM_001257407:exon11:c.C1115T:p.S372L	rs6413500	Benign	0.092	9.872	2.3	0.0036	0.0013	0.0026	0.0003
STAT6	chr12	57490429	57490429	G	C	1	exonic	nonsynonymous SNV	STAT6:NM_001178081:exon20:c.C2140G:p.L714V,STAT6:NM_001178080:exon21:c.C2140G:p.L714V,STAT6:NM_001178078:exon22:c.C2470G:p.L824V,STAT6:NM_001178079:exon22:c.C2470G:p.L824V,STAT6:NM_003153:exon22:c.C2470G:p.L824V	rs146670318	Uncertain significance	0.258	17.23	0.993	0.0006	0	0.0006	0
STAT6	chr12	57496177	57496177	G	A	1	exonic	nonsynonymous SNV	STAT6:NM_001178081:exon11:c.C1078T:p.L360F,STAT6:NM_001178080:exon12:c.C1078T:p.L360F,STAT6:NM_001178078:exon13:c.C1408T:p.L470F,STAT6:NM_001178079:exon13:c.C1408T:p.L470F,STAT6:NM_003153:exon13:c.C1408T:p.L470F	rs913382705	Uncertain significance	0.054	27.4	5.05	NA	NA	NA	NA
STAT6	chr12	57500357	57500357	A	C	1	exonic	nonsynonymous SNV	STAT6:NM_001178081:exon4:c.T155G:p.L52R,STAT6:NM_001178080:exon5:c.T155G:p.L52R,STAT6:NM_001178078:exon6:c.T485G:p.L162R,STAT6:NM_001178079:exon6:c.T485G:p.L162R,STAT6:NM_003153:exon6:c.T485G:p.L162R	NA	Uncertain significance	0.204	21.6	2.53	NA	NA	NA	NA
IL22	chr12	68642647	68642647	T	C	1	exonic	nonsynonymous SNV	IL22:NM_020525:exon5:c.A472G:p.S158G	rs2227507	Uncertain significance	0.047	14	2.57	0.0019	0	0.0079	0
SPINK5	chr5	147475388	147475388	C	T	1	exonic	nonsynonymous SNV	SPINK5:NM_001127698:exon10:c.C802T:p.R268C,SPINK5:NM_001127699:exon10:c.C802T:p.R268C,SPINK5:NM_006846:exon10:c.C802T:p.R268C	rs142558269	Likely benign	0.176	26.3	3.82	0.0067	0.0031	0.0055	0.004
SPINK5	chr5	147498551	147498551	A	G	2	exonic	nonsynonymous SNV	SPINK5:NM_001127698:exon24:c.A2243G:p.E748G,SPINK5:NM_001127699:exon24:c.A2243G:p.E748G,SPINK5:NM_006846:exon24:c.A2243G:p.E748G	rs181639116	Uncertain significance	0.039	12.33	2.46	0.0029	0.003	0.0026	0.0037
FLG	chr1	152275403	152275403	C	T	1	exonic	nonsynonymous SNV	FLG:NM_002016:exon3:c.G11959A:p.G3987S	rs146290399	Benign	0.058	11.94	3.34	0.0016	0.0095	0.0019	0.0069
FLG	chr1	152275640	152275640	C	T	1	exonic	nonsynonymous SNV	FLG:NM_002016:exon3:c.G11722A:p.D3908N	rs3814300	Benign	0.056	8.715	-3.82	0.0029	0	0.0021	0
FLG	chr1	152275688	152275688	G	A	1	exonic	nonsynonymous SNV	FLG:NM_002016:exon3:c.C11674T:p.R3892W	rs141128022	Benign	0.082	23	1.13	0.0031	0.0062	0.0016	0.0054
FLG	chr1	152286967	152286967	T	C	1	exonic	nonsynonymous SNV	FLG:NM_002016:exon3:c.A395G:p.N132S	rs139087030	Likely benign	0.027	0.002	-9.53	3.661e-05	0	0.0003	0
TLR2	chr4	154624585	154624585	C	T	1	exonic	nonsynonymous SNV	TLR2:NM_001318789:exon3:c.C526T:p.L176F,TLR2:NM_001318790:exon3:c.C526T:p.L176F,TLR2:NM_001318791:exon3:c.C526T:p.L176F,TLR2:NM_001318793:exon3:c.C526T:p.L176F,TLR2:NM_001318795:exon3:c.C526T:p.L176F,TLR2:NM_001318796:exon3:c.C526T:p.L176F,TLR2:NM_003264:exon3:c.C526T:p.L176F,TLR2:NM_001318787:exon4:c.C526T:p.L176F	rs139142996	Uncertain significance	0.674	25.3	5.51	0.0004	0.004	0.0005	0.0046
TLR2	chr4	154624857	154624857	G	C	1	exonic	nonsynonymous SNV	TLR2:NM_001318789:exon3:c.G798C:p.L266F,TLR2:NM_001318790:exon3:c.G798C:p.L266F,TLR2:NM_001318791:exon3:c.G798C:p.L266F,TLR2:NM_001318793:exon3:c.G798C:p.L266F,TLR2:NM_001318795:exon3:c.G798C:p.L266F,TLR2:NM_001318796:exon3:c.G798C:p.L266F,TLR2:NM_003264:exon3:c.G798C:p.L266F,TLR2:NM_001318787:exon4:c.G798C:p.L266F	rs150388453	Uncertain significance	0.186	0.02	0.101	0.001	0.0009	0.0007	0.0014
CLDN1	chr3	190026083	190026083	C	T	1	exonic	nonsynonymous SNV	CLDN1:NM_021101:exon4:c.G619A:p.G207R	rs141397566	Uncertain significance	0.433	24.6	6.17	3.656e-05	8.969e-05	0.0001	0.0003
