# Supplementary material for: Relevance of Coding Variation in FLG And DOCK8 in Finnish Pediatric Patients with Early-Onset Moderate-To-Severe Atopic Dermatitis
Source: JID Innov. 2023 Apr 4;3(4):100203. doi: 10.1016/j.xjidi.2023.100203 (PMC10392095; doi:10.1016/j.xjidi.2023.100203)
Supplement: Supplementary Data3 [file mmc3.xlsx]

## Sheet: Supplementary Table S3
Supplementary Table S3: Clinical data in relation to DOCK8¹ status
	N		Area of eczema	EASI	IGA	TEWL control	TEWL eczema	Eosinophils	IgE	P²	SPT	Spesific IgEs
	Het,/Hom		%	Median (Q1-Q3)		Median (Q1-Q3)	Median (Q1-Q3)
		BL	18.6 (1.1-38.8)	9.3 (6.5-16.4)	3 (3-4)	12.5 (9.3-15.8)	38.3 (27.9-49.3)	0.44 (0.26-0.74)	75 (21.3-205.8)
Total genotyped	140	Mo 36	1.2 (0-4.4)	1.2 (0-3)	1 (0-2)	15.0 (11.1-17.4)	18.5 (13.8-27.9)	0.41 (0.24-0.71)	155 (49.5-431)
No DOCK8¹ variant	110	BL	18 (10.5-38)	9.2 (6.3-14.2)	3 (3-4)	12.2 (8.3-16.4)	38 (27.7-44.9)	0.44 (0.24-0.67)	69.5 (16.8-167.5)
		Mo 36	1.2 (0-4)	1.2 (0-2.4)	1 (0-2)	14.8 (9.8-17.4)	17.2 (12.5-26.4)	0.38 (0.23-0.69)	147 (43-359)
Any DOCK8¹ variant	11 ³/0	BL	22.8 (15-40.3)	16.9 (6.5-19.2)	3.5 (3-4)	14.5 (10.5-16.9)	43.5 (35.9-50.1)	0.71 (0.4-1.22)	374 (113.3-1425.8)	Eos: 0.025; IgE: 0.003
		Mo 36	1.2 (0.5-9.8)	2.1 (0.3-4.3)	1.5 (0.3-2.8)	18.1 (13.2-23.2)	21 (16.9-33.3)	0.59 (0.42-1.17)	671 (247.5-1180.5)	Eos: 0.032; IgE: 0.002
DOCK8:	4/0	BL	29.5 (18.6-48.3)	16.9 (11-19.7)	3.5 (3-4)	13.3 (10.2-19.2)	43.5 (39.1-44.45)	0.73 (0.41-1.60)	234 (71.5-425.8)		Patient 1: Aero+ Patient 2: No Patient 3: Food+ Patient 4: Aero+, Food+	Patient 1: No Patient 2: Food+ Patient 3: Food+ Patient 4: Aero+, food+
Y1340C		Mo 36	1.1 (0.3-6.7)	1.2 (0-3)	1 (0-2)	18.7 (13.2-25.5)	27.6 (17.7-39.2)	0.43 (0.42-1.21)	386.5 (232.8-627.3)		Patient 1: No Patient 2: Aero+ Patient 3: Food+ Patient 4: Aero+, food+	Patient 1: No Patient 2: No data Patient 3: Food+ Patient 4: Aero+, food+
DOCK8:	1/0	BL	12 (12-12)	4.5 (4.5-4.5)	3(3-3)	15.4 (15.4-15.4)	30.5 (30.5-30.5)	0.40 (0.40-0.40)	25 (25-25)		Patient 5: Aero+	Patient 5: Aero+
T102I		Mo 36	0 (0-0)	0 (0-0)	0 (0-0)	16.9 (16.9-16.9)	21.2 (21.2-21.2)	0.66 (0.66-0.66)	1133 (1133-1133)		Patient 5: Food+	Patient 5: Aero+. Food+
DOCK8:	2/0	BL	14 (12-16)	4.9 (4.5-5.2)	3 (3-3)	14.7 (14.1-15.4)	37 (30.5-43.5)	0.71 (0.40-1.01)	999.5 (25-1974)		Patient 5: Aero+ Patient 6: Food+	Patient 5: Aero+ Patient 6: Aero+, Food+
A329V		Mo 36	8.5 (0-17)	4.2 (0-8.4)	1.5 (0-3)	18.1 (16.9-19.3)	19.3 (17.5-21.2)	0.59 (0.51-0.66)	1117 (1101-1133)	0.026	Patient 5: Food+ Patient 6: Aero+, Food+	Patient 15 Aero+. Food+ Patient 6: Aero+, Food+
DOCK8:	1/0	BL	68 (68-68)	18.8 (18.8-18.8)	4 (4-4)	10.8 (10.8-10.8)	32.7 (32.7-32,7)	0.74 (0.74-0.74)	1243 (1243-1243)		Patient 7: Aero+, Food+	Patient 7: Aero+, Food+
R1486C		Mo 36	1.2 (1.2-1.2)	1 (1-2)	1 (1-2)	23.5 (23.5-23.5)	29.9 (29.9-29.9)	1.46 (1.46-1.46)	3660 (3660-3660)		Patient 7: Aero+, Food+	Patient 7: Aero+, Food+
DOCK8:	1/0	BL	20.5 (20.5-20.5)	18.8 (18.8-18.8)	4 (4-4)	15.6 (15.6-15.6)	41.6 (41.6-41.6)	0.40 (0.40-0.40)	141 (141-141)		Patient 8: No	Patient 8: No
R127H		Mo 36	6.5 (6.5-6.5)	4.5 (4.5-4.5)	2 (2-2)	No data	No data	0.41 (0.41-0.41)	113 (113-113)		Patient 8: Aero+	Patient 8: Aero+
DOCK8:	1/0	BL	36 (36-36)	25.6 (25.6-25.6)	4 (4-4)	35.1 (35.1-35.1)	161 (161-161)	2.6 (2.6-2.6)	476 (476-476)	0.034	Patient 9: Aero+, Food+	Patient 9: Aero+, Food+
E227K		Mo 36	11 (11-11)	3.6 (3.6-3.6)	3 (3-3)	11.1 (11.1-11.1)	8.2 (8.2-8.2)	1.05 (1.05-1.05)	1228 (1228-1228)		Patient 9: Aero+, Food+	Patient 9: Aero+, Food+
DOCK8:	1/0	BL	16.5 (16.5-16.5)	9.2 (9.2-9.2)	3( 3-3)	20.7 (20.7-20.7)	No data	0.54 (0.54-0.54)	30 (30-30)		Patient 1: Aero+	Patient 1: No
S1179C		Mo 36	1 (1-1)	1.2 (1.2-1.2)	1 (1-1)	12.6 (12.6-12.6)	16.7 (16.7-16.7)	No data	227 (277-277)		Patient 1: No	Patient 1: No
DOCK8:	1/0	BL	8.1 (8.1-8.1)	6.9 (6.9-6.9)	3 (3-3)	5.5 (5.5-5.5)	55.8 (55.5-55.8)	0.68 (0.68-0.68)	2755 (2755-2755)		Patient 10: Aero+, Food+	Patient 10: Aero+, Food+
V1941A		Mo 36	Dropout	Dropout	Dropout	Dropout	Dropout	Dropout	Dropout		Patient 10: Dropout	Patient 10: Dropout
DOCK8:	1/0	BL	50 (50-50)	25.8 (25.8-25.8)	4 (4-4)	12.5 (12.5-12.5)	34.3 (34.3-34.3)	0.55 (0.55-0.55)	987 (987-987)		Patient 11:Aero+, Food+	Patient 11:Aero+, Food+
S1557C⁴		Mo 36	18.5 (18.5-18.5)	5.7 (5.7-5.7)	3 (3-3)	15.2 (15.2-15.2)	31.2 (31.2-31.2)	0.83 (0.83-0.83)	479 (479-479)		Patient 11: Aero+, Food+	Patient 11: Aero+, Food+
BL: Baseline; EASI: Eczema area and severity index; Eos: Eosinophils; Het: Heterozygote; Hom: Homozygote; IGA; Investigator's Global Assessment; LoF: Loss of function; Mo: Month; TEWL: Transepidermal water loss
¹Potentially harmful variants, FLG LoF carriers excluded; ²Results in bold refer to statistical significance compared to non-carriers.. ³13 variants in 11 patients, 2 patients were carriers of 2 simultaneous variants. ⁴Also a carrier of the FLG loss-of-function variant and hence excluded from other DOCK 8 analyses
