# Supplementary material for: Relevance of Coding Variation in FLG And DOCK8 in Finnish Pediatric Patients with Early-Onset Moderate-To-Severe Atopic Dermatitis
Source: JID Innov. 2023 Apr 4;3(4):100203. doi: 10.1016/j.xjidi.2023.100203 (PMC10392095; doi:10.1016/j.xjidi.2023.100203)
Supplement: Supplementary Data4 [file mmc4.xlsx]

## Sheet: Supplementary Table S4
Supplementary Table S4: Amplicon target information
Amplicon name	ULSO Sequence	DLSO Sequence	Gene	Chromosome	Start Position	End Position	Mean depth of coverage	StDev	N samples with cov>20x	N samples with cov>100x	% of samples covered >20x
DOCK8_exon1_p1	TCCACCGCCGCAGCCTCGGGAACCGG	CCGGCGGTTCGGTGGCTTCTAG	DOCK8	chr9	214949	215190	2.65714	4.00316	1	0	0.714286
DOCK8_exon2_p1	CCAATCGCTAAGTAAACCTGGAACTCA	ATGCAATCTTTGATATCATGTTATAAAACG	DOCK8	chr9	271535	271763	3254.21	5325.33	140	140	100
DOCK8_exon3_p1	AACAATCATGACAATCCCAATCACATC	GGCAGGGAAAAGGAAAAGGAGGT	DOCK8	chr9	286431	286685	629.986	302.822	139	133	99.2857
DOCK8_exon4_p1	ACATGAGAACTCTATTTGCCATGCAAT	GAAAATGAAATAAACACGTTATTACTGGG	DOCK8	chr9	289470	289710	909.586	807.651	140	138	100
DOCK8_exon5_p1	CCTCCTACTCAAACTTTCTATGCGTCT	GGTTGATATTTAATTTGGAGAGAGAAAGA	DOCK8	chr9	304545	304819	721.8	434.784	136	126	97.1429
DOCK8_exon6_p1	AGTATGGAAACAGTGGCACCCACCTC	GAGAAAACAGTGGGTCTTTGTGAGAGAG	DOCK8	chr9	311920	312189	677.114	455.927	135	117	96.4286
DOCK8_exon6_p2	TCTTTGCCCTTTACCCATCAGTGGA	GATTATCACACAGATGGGATTCTGATA	DOCK8	chr9	312138	312370	399.736	273.928	132	115	94.2857
DOCK8_exon7_p1	TACTACTCCACAGCTGCCCACTGTTA	ATCACATCGTAAGGAAATCATTAGTGA	DOCK8	chr9	317007	317266	1586.71	1035.47	140	137	100
DOCK8_exon8_p1	GGCAACAGAACTGGACTCATCAAAGAT	AGAAAGAGAGGAAAATCTATGTGGCTT	DOCK8	chr9	325637	325877	1401.99	1160.39	140	140	100
DOCK8_exon9_p1	CACAGCAATGAAAACATCAGATTGGGC	ATGAGCAGCAAAGTGAAATATAAGTTAG	DOCK8	chr9	327988	328220	878.1	1488.97	140	138	100
DOCK8_exon10_p1	CACATTAGGGACTAAAGCCCATTAACT	AGGCACATAAATTACATCCATAAAAAGG	DOCK8	chr9	332344	332578	1731.61	1072.55	139	138	99.2857
DOCK8_exon11_p1	ACACTGGGGAGCCCTCCCTTTCCCAC	AATGGAAAGAAACAAGCTGAAACAAGC	DOCK8	chr9	334189	334428	644.657	379.936	139	137	99.2857
DOCK8_exon12_p1	TCTGTGGTTGGTAAGATTTTCACCTGC	AGATGGTATGACACTTTAAAAAGCTGA	DOCK8	chr9	334375	334647	877.843	530.518	140	136	100
DOCK8_exon12_p2	GCTCTCTTAATCACTACGTATCCTCCT	GAAAAACAATTGTCACTCCAAAGTATGC	DOCK8	chr9	336548	336812	622.043	367.276	140	130	100
DOCK8_exon13_p1	CCCCTAACACAAAATCTCACATTTCAC	GAGAAAAGTCAGAGTTAATGTAGATGC	DOCK8	chr9	338972	339228	1298.13	858.779	140	139	100
DOCK8_exon14_p1	GTTATGGGATTATGGTGTAAGCCACCA	AGGAATGTTCTAGTAAAGAAACTGTCA	DOCK8	chr9	340117	340375	440.5	330.318	140	131	100
DOCK8_exon15_p1	CTGGAATAGACGGACTTTGTACACTGA	AGAAGAGATAAAGAATCAATGAAAAAGGT	DOCK8	chr9	367982	368240	1062.67	707.422	140	140	100
DOCK8_exon16_p1	CTTTGCCCCTCAGTCCCTGAATTATAA	CCAGTAGAGAAAGGATCAAATTATCAGTA	DOCK8	chr9	370194	370420	1640.8	2527.88	140	140	100
DOCK8_exon17_p1	GAATTTGGTTGTTTATCTCTGCAGGGA	AAGCACATTATACACAAATAACTTTTAGC	DOCK8	chr9	371390	371646	597.957	327.123	140	134	100
DOCK8_exon18_p1	CTTGCCAATTACCTCAGCAGAATGCA	GATATTGACCAGTACTCTTTTTGGCAG	DOCK8	chr9	372057	372298	3350.29	3517.59	140	140	100
DOCK8_exon18_p2	TTGGAAAAATTGCCACCCAACTACTCC	CCACCAAATCAGAATGTTCAGTAGACG	DOCK8	chr9	372245	372487	3525.29	2106.63	140	140	100
DOCK8_exon19_p1	TTATCTGTAGACAAGGATTTTCACTGA	AAAAGATTAGCAATCCAATTCCCTTTT	DOCK8	chr9	376164	376406	1695.54	1047.59	140	139	100
DOCK8_exon20_p1	AAGAGCTTGTCCAGCACCAGGTGCAG	AGAAGGCAGGCCTCATGGGGTTTT	DOCK8	chr9	376943	377170	1053.69	623.741	140	137	100
DOCK8_exon20_p2	CTCCCGCCTGGAGCCGCTCGTGCTCTT	TTCCACTGATGATGTGTGCTCAAGG	DOCK8	chr9	377117	377341	1572.25	882.125	140	140	100
DOCK8_exon21_p1	CACCAGAGTCCCACACTCAGGG	CCAAGAGAAAAATGGGTAGTCCCACA	DOCK8	chr9	379737	379966	308.729	257.705	134	107	95.7143
DOCK8_exon21_p2	ATGTGCCCAAGTCAGGTAGAGTT	CTTGGAGCAGTGGCTCACATCTGCAA	DOCK8	chr9	379921	380172	313.836	218.369	135	111	96.4286
DOCK8_exon22_p1	AAAAAGCCTGTGTCCCCTTCCACGGTT	CCCACCAGGCAGAGACATGTCA	DOCK8	chr9	382485	382727	1217.55	661.511	140	135	100
DOCK8_exon22_p2	CATGTCTTCAAAGGTAGGAAAGATGTC	TTGCTGAGAACTACTTAGCTTGGGTAG	DOCK8	chr9	382673	382917	1329.92	686.325	140	136	100
DOCK8_exon23_p1	AGGGGAGCACTTTGACTATTCCCAAG	ACACAAACCATGGCTTAACAGTCAA	DOCK8	chr9	386299	386524	539.714	368.401	140	134	100
DOCK8_exon24_p1	GGGAGGGGTGAGAGATTATTAGATTTC	AGAACCACAAAAATTAGGCTGTGAAAC	DOCK8	chr9	390437	390709	800.343	446.477	140	136	100
DOCK8_exon25_p1	TGATGCTTATTTTTCTCTGATTATGAAAGT	AGGGGGATGGAGGAAATGTCAACA	DOCK8	chr9	396755	397016	697.229	378.039	140	137	100
DOCK8_exon26_p1	ACTCAGTAATGAAGAAGACAGCGTGC	ACAAACAAACACCCAAATCATTTTGTG	DOCK8	chr9	399112	399361	1520.14	1115.13	140	140	100
DOCK8_exon27_p1	AACTGAGCTAGTTAAATGAAATAGCTTG	GAAAAGAGGAATGAAACATTTATTACAAGG	DOCK8	chr9	404874	405135	1935.17	2756.86	140	140	100
DOCK8_exon28_p1	CCAAGTGTGAGAAGCTAGACTGCAAAT	ACGTAAGGAGCCATTTTATGAGCCAC	DOCK8	chr9	406896	407156	1422.51	910.884	140	136	100
DOCK8_exon29_p1	CCCCCAACAATCCAAGAAAGAAAACAG	CACAACACAGGAATCAAGAGGTTATGG	DOCK8	chr9	414748	414990	148.086	124.602	135	77	96.4286
DOCK8_exon30_p1	AACAAAACAGAAGACAGAAGACATGAA	ACATCGTTTGTGATGTCAAGTCAAACA	DOCK8	chr9	418030	418270	1542.57	837.047	140	139	100
DOCK8_exon31_p1	GAATTGCAATTGAGAGATAAGAGCTGG	AGGCAGATTGGGGGATGGAGGC	DOCK8	chr9	420371	420637	1235.66	1135.21	140	140	100
DOCK8_exon32_p1	GTCTAATCATGTTGGGAGGACATTCCT	AAGACAGAGGTAGGAGGACATGTCCT	DOCK8	chr9	420917	421163	1048.66	552.135	140	134	100
DOCK8_exon33_p1	TCATTTTCTAACCCTTGGAAGGATGCA	AGAAATGCATGATAGGAATTTGATTAGC	DOCK8	chr9	422010	422244	1916.31	1167.49	140	140	100
DOCK8_exon34_p1	AGGTACTATGGGATCACATTTATGTCT	ACAACAAGAGGTCAAATTAAAGCGCAT	DOCK8	chr9	426851	427091	460.029	292.855	140	137	100
DOCK8_exon35_p1	TTTGGTCCACCTGAAGAGAGAAGTATG	GAATGGAAGAACAGCATCATTGAATCCC	DOCK8	chr9	428328	428582	1029.26	827.449	140	140	100
DOCK8_exon36_p1	TTTCTCTACTGATTCCAGGTCACTCAG	GAGACATAAAGGGCCATTAGGCATCA	DOCK8	chr9	429670	429898	1730.63	1297.01	140	139	100
DOCK8_exon37_p1	CATGCATGAGACAAGGTATGTGCTTC	AGATGAAGTAAATAAGACACACTTAGCA	DOCK8	chr9	432114	432357	1542.49	854.067	140	139	100
DOCK8_exon38_p1	TCACTATATCCATGTTAGCTGTGATCA	AAAGTGTAAGCCTCAAAATAATCTTAGC	DOCK8	chr9	433841	434079	956.157	525.258	140	135	100
DOCK8_exon39_p1	GTTGAGAACCACTGCTCTAAGGGAAA	CAGATTGAGTGAGAAGTAGTTTTGAGGAC	DOCK8	chr9	434747	435018	834.3	509.462	137	119	97.8571
DOCK8_exon40_p1	AAGTCCAGCTGGAGTATGGGAGGCCA	AGACCACAGTATAAGCCTGGAGAACAG	DOCK8	chr9	439211	439442	398.314	238.972	138	124	98.5714
DOCK8_exon41_p1	AAGATAAATCACTCCCTGGAGAGGAAG	AGAGGAGAAGAGCATCAGAGAGAATTT	DOCK8	chr9	441252	441518	265.657	218.263	113	109	80.7143
DOCK8_exon42_p1	TGGTGATGACCCACTCTAACTTGTTTT	AAAAGCTCTCCTTAGTTATGTCATCCT	DOCK8	chr9	441831	442079	1412.29	1300.28	140	140	100
DOCK8_exon43_p1	GACTGCATTTAAGTGACTTGGAGAGTC	AAGAAGAACCAACAGTTTATAAAGGTTATT	DOCK8	chr9	443391	443629	2030.21	3123.52	140	140	100
DOCK8_exon44_p1	GTCTTGATGTAGGGGAAGGCGTG	GAAAAGGCACGGAGGGAGAAGA	DOCK8	chr9	446340	446578	566.171	536.526	140	131	100
DOCK8_exon44_p2	CAGAAGGAACACAGTCCTGACCACTAT	ATGGTTGTCCTTTCACTCTCATAGTGC	DOCK8	chr9	446528	446760	660.721	425.642	140	139	100
DOCK8_exon45_p1	TCATCAACCCCAAGGAAGAAGGG	AACATAGGGAAGTCACTGTCTGGTCT	DOCK8	chr9	449742	450016	833.814	546.58	140	131	100
DOCK8_exon46_p1	CAGGAATTTCAGCCAAAAACACTTGGG	TTGCTTGGGAGAAAATATTGGAGTGAC	DOCK8	chr9	451797	452053	566.607	364.481	140	133	100
DOCK8_exon46_p2	TTTTCCCACCAGGGACCACTGGAAGTA	CTAGAAAGACAAAGTCTCAGGCACCCT	DOCK8	chr9	451999	452235	1125.59	722.498	140	139	100
DOCK8_exon47_p1	TTTATCCCACAGGAAGAGGCCTCCTCT	GAAAATATCAGTGTGGGAGAAATAAATGA	DOCK8	chr9	463481	463727	2168.93	1076.04	140	139	100
DOCK8_exon47_p2	TGAGAGTCAAAAGAGGTAAGAACAGGG	TTGACCTCTCCCAGACACCTTGGTGTT	DOCK8	chr9	463673	463901	1807.79	948.6	140	140	100
DOCK8_exon48_p1	GGTCAGAGTCCATTTGGGAATAATTCC	AAGAAAAGAGAGGGAGGAGAGGGAAA	DOCK8	chr9	464125	464397	925.071	617.35	140	137	100
IL33_exon1_p1	TAGTGCGTAAAACATTCAGAGATAACT	GGCTAGCTCACTACCAAATTGGTAACA	IL33	chr9	6241593	6241823	332.829	204.306	138	126	98.5714
IL33_exon2_p1	TGTGGTAAGTGAAGGCAAACAGATACT	TGAAAAACTTGTGAGACTGTTTCATTC	IL33	chr9	6250438	6250662	1087.53	765.974	140	139	100
IL33_exon3_p1	TAAAGACACAGACTTGGGACTGCTACC	ACCGGATGGGATTAGGGATAGACCAT	IL33	chr9	6251108	6251366	113.429	86.0333	117	75	83.5714
IL33_exon4_p1	CCTGTTTGCCATGTCTAAGTTAATCCA	AGAATTCAAAAATTTGTCAGGCACAAT	IL33	chr9	6252830	6253102	1165.21	1083.75	140	139	100
IL33_exon5_p1	GGATGAGAATGCATCCTCTGAGAATCT	GAGAATGCATAAAATCCCTCTGGTGAGA	IL33	chr9	6253518	6253770	1022.57	823.297	140	140	100
IL33_exon6_p1	GGTGGAGTCATTCATGACAGTTCTGTA	TTTAAATGAATTCAACACCCAGGAAAA	IL33	chr9	6254382	6254618	555.914	384.99	139	132	99.2857
IL33_exon7_p1	TACTCAACCCAAGACTCACAGGT	CAAGAGAGAAAGCAATCCATATGTGAA	IL33	chr9	6255932	6256200	2429.91	3977.1	140	140	100
IL33_exon7_p2	TAAGCTCTCTGAAACTTAGTTGATGGA	GGGTATTGGTAAAGAAACGGTCAACAT	IL33	chr9	6256150	6256422	2175.26	2600.09	140	140	100
IL4R_exon3_p1	GAATTTACTGATAATCAGGGCCACTTG	ATGCCAAGGCACCTGCAGAGAGAGAG	IL4R	chr16	27351493	27351737	653.4	598.334	140	138	100
IL4R_exon3_p2	ATGAGACCACTCAGGCGCCTCCATGC	GTCCTTCCCAGTAGTTTAGGTCAGAAAT	IL4R	chr16	27352564	27352809	2320.57	1241.73	140	139	100
IL4R_exon4_p1	ATACTCAGCATCCTGCACTCCAGCGCA	AGACACAGGAGCAGCCTGAGCGGC	IL4R	chr16	27353412	27353686	1058.16	648.785	139	127	99.2857
IL4R_exon5_p1	TGTGGGAACACACCCAGCCACCCCTG	ACACAGGGGCTGGGTTAGGCTGGTCA	IL4R	chr16	27356158	27356387	74.2571	60.913	110	38	78.5714
IL4R_exon6_p1	TGTTCCCCAGAGGTCACAGAAAAAC	GAGAAGCGGCCTCTATGTGAGG	IL4R	chr16	27357760	27357984	466.786	343.844	137	126	97.8571
IL4R_exon7_p1	GAGATTACCATTGCTTAGGCCTCTTGA	AGAAAAGGGAGATGTTAGGGCACCAGC	IL4R	chr16	27363827	27364051	589.643	363.646	140	140	100
IL4R_exon8_p1	TTATTGACTGAGAGGACTGCAAAGGGG	GAGGGGAAGCCATGAGCTGAGG	IL4R	chr16	27367097	27367329	433.043	353.653	136	120	97.1429
IL4R_exon9_p1	ACCCTCCTGACTGTCTATTTGCCATTC	ACAAAAGGAAAAGGTGTTGATCTCTGA	IL4R	chr16	27370203	27370437	1366.57	824.836	140	138	100
IL4R_exon10_p1	TTTCCAGAACACCCCTCCTCCTGCCGT	TACAGAGACAGCCAATGAAAGAGCAG	IL4R	chr16	27372055	27372297	1423.53	731.831	140	139	100
IL4R_exon11_p1	AAAGGCATCTCTTTGGCAGCCTTGTGA	GTCTACTTCAGACATGCCTTCTAACGTT	IL4R	chr16	27373447	27373671	2728.05	1899.35	140	140	100
IL4R_exon11_p2	AGCACAACATGAAAAGGGATGAAGATC	GAGCTTCTGTGCATCGCCTGAGA	IL4R	chr16	27373617	27373841	3922.08	2219.41	140	140	100
IL4R_exon11_p3	TCATCCCAGGGCATGTGAGCACTCGTA	TTTTTCTTCCTCTACCTCCTCCTCCTCC	IL4R	chr16	27373789	27374013	5323.03	2347.46	140	140	100
IL4R_exon11_p4	GCTTTTGCCAGCAGGACATGGG	CCCCTCGTCATCGCAGGCAACCCTGCTTA	IL4R	chr16	27373935	27374163	5979.05	2999.16	140	140	100
IL4R_exon11_p5	TCAGGTTGGGGCACAGTGGTTGGCTC	TCTGGACTCTGGGTCGGGCTGGCAGGAG	IL4R	chr16	27374085	27374310	4373.68	2231.66	140	140	100
IL4R_exon11_p6	GCTGGCCAGACACCTGGAGGAAGTAGAA	GGGTGGCACCCAGGCCAGTGCGGTGGT	IL4R	chr16	27374227	27374451	2531.36	1352.59	140	140	100
IL4R_exon11_p7	TCCCCAGGGCAGCCAGGAATGAGG	AAACTCCTGATAGCCACTGGTGGGGGCCG	IL4R	chr16	27374379	27374604	1399.34	871.243	139	132	99.2857
IL4R_exon11_p8	GAGAAATGTGGGTTTGGGGCTAGCAGT	CCCAGGAGCAGGCCACAGACCCCCTT	IL4R	chr16	27374525	27374782	1797.16	1188.79	139	130	99.2857
IL4R_exon11_p9	ACAGACTGGCCTCCAGTGGAACCCCAC	AAGTGGGGGCTTTGGCATGTCCTCTAC	IL4R	chr16	27374729	27374999	740.086	544.296	135	115	96.4286
IL4R_exon11_p10	CCCCTGAGGGCCCCAGACCCCTCTCCA	AGTCTGCAGATGAGGACTAGGGCTTAT	IL4R	chr16	27374945	27375199	77.3571	65.3112	126	38	90
IL17A_exon1_p1	CAGTTCTTGAAAATGCTGCACAATGAC	TTCTTCCAATCAACTGGGGATGGATG	IL17A	chr6	52051198	52051432	3321.49	1951.08	140	140	100
IL17A_exon2_p1	CTTTACGTACTGGAGATTCCAAGGTGA	TTGAATGGGAAAGGAGAGAGAGGTTG	IL17A	chr6	52052369	52052613	2711.26	1791.13	140	140	100
IL17A_exon2_p2	GTCCTCAGATTACTACAACCGATCCAC	GCCTCCAATAATCCCTATCCTGTTAGA	IL17A	chr6	52052559	52052809	3850.84	1909.14	140	140	100
IL17A_exon3_p1	ACAATCGGGGTGACACAGGTGCAGCC	GGGGAGAAAAATCAGGAGGAAAGTGAA	IL17A	chr6	52053819	52054074	964.786	583.884	140	139	100
IL17A_exon3_p2	GGCTGGAGAAGATACTGGTGTCCGT	TCCAATTAAAGCTTCAGAGGTAACACTTG	IL17A	chr6	52054023	52054249	1093.36	624.374	140	135	100
STAT6_exon22_p1	ATCTAGGGGAGTGGGCGCCATGCCTACTC	AGCTGGAGGGAGAACCCAAAGAGAC	STAT6	chr12	57490326	57490598	1779.01	1274.6	137	120	97.8571
STAT6_exon21_p1	ATCCTGCAAGGAGATGGGAGAAGCAGT	AGAGCGGGGCAAGGCCAGGAAAGAAGA	STAT6	chr12	57490542	57490816	2071.08	1363.02	137	121	97.8571
STAT6_exon20_p1	CCATGACTAAGTCAGGATAAGGAGCTG	CTTATTTCCATTGCTGGTTCCTGGC	STAT6	chr12	57490764	57491034	1601.29	1074.64	126	114	90
STAT6_exon19_p1	ATCTTCCTTTCCATGAGAGGGACACCT	AAAAACCTCATGGGGATACCATCCCACTC	STAT6	chr12	57492252	57492476	1090.71	537.07	140	138	100
STAT6_exon18_p1	TGGACACCACCACACCCTGCTTTTGAA	TAGGCATCTGGAGCTCTGGGGTAGGAA	STAT6	chr12	57492422	57492674	1642.09	812.615	140	139	100
STAT6_exon18_p2	GCTGTCTTTTCCTTCTCACAACAGCT	CATGGTGCCTTCTTATGACCTTGGAAT	STAT6	chr12	57492620	57492885	1642.54	1347.25	140	140	100
STAT6_exon17_p1	AACCCCTGCCATCCTTACCCATCTGTT	GAATCAGAGCTGCCAGTTCCAGCTCA	STAT6	chr12	57492832	57493075	2832.48	2198.43	140	140	100
STAT6_exon16_p1	TCAGGGTCTCCTTCCTACCATAGGCTC	TTCCTGTCACCCACTTCCTCCCTGCTC	STAT6	chr12	57493022	57493246	4025.49	2207.6	140	140	100
STAT6_exon16_p2	GAATGGCTGGATGTTCTCTATCTGTGG	TGGAAGAACTTCCTGAAGATCAGGATC	STAT6	chr12	57493192	57493460	2512.39	1306.13	140	140	100
STAT6_exon15_p1	TCTGACCGGTGAGTCCCCACCCTGG	CCACCCCAGCCAGTCCTCTGTC	STAT6	chr12	57493522	57493786	2965.86	1760.76	140	140	100
STAT6_exon14_p1	GTGACTGGTGTATGGCTGCTCAGACTA	GACAGAATCACAGGGCTGAGGATCAGA	STAT6	chr12	57493734	57493988	2507.71	1314.78	140	140	100
STAT6_exon13_p1	TTTGTGGTGGCTGAGCGGGTGCCCT	CCCTTTGGACCTCCCACCCCCA	STAT6	chr12	57496039	57496267	2661.35	1603.23	137	133	97.8571
STAT6_exon13_p2	AGGTTCAGAGTTTCACACATCTTCTCC	GCCTGATAGTTGTTAAGACTGGGGTGA	STAT6	chr12	57496215	57496459	2360.63	1513.9	137	126	97.8571
STAT6_exon12_p1	CTGGGCAACAGAGTGAGATACTATCTAAAA	AGTTGGAGGGAACAGGGGCAGGGTGG	STAT6	chr12	57496570	57496823	358.271	266.647	128	113	91.4286
STAT6_exon11_p1	ACCACTAGGAGACTGTGGGACTCTC	TGGCCCAGCCCTGCCCCAATCTGG	STAT6	chr12	57498215	57498477	1448.52	966.918	136	122	97.1429
STAT6_exon10_p1	TCCTGGGCTTCCTGACATCCTCTCCAA	CTACCCACTGTCACCAGCCCTAAATCT	STAT6	chr12	57498425	57498699	1469.32	947.642	139	127	99.2857
STAT6_exon9_p1	AACTCCCCTTGTGTCCTCCTCACTCC	ATTGGACCTGGGGTTGGAGAAGGGCT	STAT6	chr12	57498898	57499151	877.564	557.921	139	135	99.2857
STAT6_exon8_p1	GGGCTGCTTCTCCACCAGGAAGCAACT	CTCCTGCTGTAGCTGGGAATAAATGT	STAT6	chr12	57499098	57499365	738.571	475.058	138	129	98.5714
STAT6_exon8_p2	AGACCCTAGGCCAACAGATCACAGAAC	TAGGGGCGGCTGGTGGGGAGCTTGA	STAT6	chr12	57499314	57499560	216.336	158.119	113	102	80.7143
STAT6_exon7_p1	TATCCCAGGAGCTGGGTGTGGAGGCAGC	CTAGGGCTGATGGGGAAGAGGG	STAT6	chr12	57499946	57500185	1140.16	719.658	136	119	97.1429
STAT6_exon6_p1	GAGAGGGGCCTGAGCCAGGGCCTCA	GAGACACTGAGGGTTGGGGGCAGAAAT	STAT6	chr12	57500132	57500384	1421.61	855.809	139	123	99.2857
STAT6_exon5_p1	TTCCACTGGAAGCAGGAAGAACTCAA	GCACAGCTTGATAGAAACTCCTGCTAA	STAT6	chr12	57500330	57500593	2084.07	1136.17	140	127	100
STAT6_exon5_p2	CTGCAGCCTCCGCAAGCCTGTCTTAAA	AATATCGTGGAGATAAGACCTTGCTCC	STAT6	chr12	57500540	57500774	2666.04	1467.6	140	127	100
STAT6_exon4_p1	CATGCAAATGCACAAAAACTTCTGGAG	ATATTCCACCTCCCACCCCAACTCAA	STAT6	chr12	57500980	57501236	1979.01	1850.82	140	140	100
STAT6_exon3_p1	GAATAAGGAGCGAGAAAGGAACTGCT	CAGGAGGGGAGGGGACAAGGCT	STAT6	chr12	57501360	57501633	756.071	535.461	111	110	79.2857
STAT6_exon2_p1	TAGGAGGGCTATCTATGGGAGGTCCCT	TGCTCCCTGCTGGTCCCCCAAG	STAT6	chr12	57501912	57502176	672.257	529.171	132	115	94.2857
IL22_exon6_p1	CAAATGCTTAAAACTCGGTTTCTGTCT	GAGCAAAGCTGAAAAATGAATAACTAACCC	IL22	chr12	68642546	68642772	1845.13	2154.22	140	140	100
IL22_exon5_p1	TTCAAGAGCTCAGGAAATCTAGGTCAC	CTGATAACTGTCAATGCTAAGTCATGCA	IL22	chr12	68645259	68645523	1651.96	1421.62	140	140	100
IL22_exon4_p1	TGGTTTAGGTCTTATCCCTTATGACCC	TCTCAGCCTATGCCCACCTACCCCTCC	IL22	chr12	68646246	68646478	3803.58	1813.25	140	140	100
IL22_exon3_p1	TCATCTGCAGGTGGAAGGGAAACAGAA	ATTTATACATAGACATGTGCCCCATCCC	IL22	chr12	68646424	68646689	3166.02	1660.71	140	139	100
IL22_exon2_p1	AGTTAGAATTGTCTGCAATGGCCGCCC	ATCTCAATCCTGCTCTTTCTCGTTGG	IL22	chr12	68647011	68647245	1732.54	1075.06	140	139	100
IL22_exon1_p1	ATAAGGAAAGAGCTCACAGATTTCTGC	GAAGGTAGAAGCTGCTGCTTTTATAGC	IL22	chr12	68647191	68647417	2392.51	2013.65	140	139	100
IL31_exon3_p1	GACAACAAATCTGTTATTGATGAGATCA	ATCTCTTCCTTTCGGATTGGCAG	IL31	chr12	122656932	122657159	2127.37	1087.9	140	140	100
IL31_exon3_p2	TGAAATATGAGTTTGTCGAGGTGCTCT	TAACAGTGAATGTTTGCATGCTTCCTC	IL31	chr12	122657104	122657370	2415.79	1118.72	140	140	100
IL31_exon2_p1	AGGGTGGGCAGGGGTGTGTGAT	CTTTTCTAAACGATTTCTTAAAAATGCCT	IL31	chr12	122658343	122658592	563.486	379.967	117	112	83.5714
IL31_exon1_p1	GAGAGAGAACGATGCCGTGAGCGCATA	GTATATAAAGGGCCAGGGTGAGGAGAA	IL31	chr12	122658543	122658817	694.929	470.55	123	113	87.8571
IL13_exon1_p1	TCATAGCTAGGACCCTGGCTAGCCGAC	TGGCTTGTGGCCTTGGCGTCTT	IL13	chr5	131993849	131994085	1168.91	631.308	140	139	100
IL13_exon2_p1	AAGATGGGGCTGAGATGCCTGGCGCAG	AGCAAAGTGACAGTGAGCAGAGTGC	IL13	chr5	131995078	131995350	647.036	414.648	140	135	100
IL13_exon3_p1	CCTTCCCGCCCACCACCCAGACTCA	CTGGGGTAAGGCATCCCCCACCCTCT	IL13	chr5	131995298	131995541	585.571	383.567	140	131	100
IL13_exon3_p2	GGGTACTGTTAGTACCTCTACTGTACA	TGAGACCTTGTGCGGGCAGAATCCGCT	IL13	chr5	131995488	131995750	463.179	359.708	128	115	91.4286
IL13_exon4_p1	GCCTACCCAAGACATTTTTGACATCAG	GACAAAGAGGTCAGCACATGAGTAGA	IL13	chr5	131995835	131996069	2593.07	1527.85	140	140	100
IL4_exon1_p1	CCAACTTCTCTAGCAGCTGTTAACGTT	GTGTCGATTTGCAGTGACAATGTGAG	IL4	chr5	132009711	132009971	3216.97	2365.41	140	140	100
IL4_exon1_p2	TGATGCTCTCAGTATTTCTAGGCATGA	TTGCTCTCTCATTTCTGCCTGGACCAA	IL4	chr5	132009917	132010149	4546.74	2583.18	140	140	100
IL4_exon2_p1	GCTTAAGAGTAAAGATCAGACTTCTCG	AGACAGAGTTAACCTCCAACCGGACAG	IL4	chr5	132010095	132010355	2968.56	1553.14	140	140	100
IL4_exon3_p1	AATACAGTGCAGCTTACCAAGCCCGC	AGACAAATGCCACAGATAGCAATGTG	IL4	chr5	132015374	132015599	742.107	491.847	138	128	98.5714
IL4_exon3_p2	CTCGACAGGAACCTCTGGGGCCT	CCTGTTCTCATGGAATGTTCTAATGGG	IL4	chr5	132015550	132015816	692.493	487.417	136	121	97.1429
IL4_exon4_p1	AGCCAATACATTAAATGCCATTGCTGT	ACATTTCATTAGCTTGCATTGGTAAGC	IL4	chr5	132018140	132018396	1144.76	685.715	140	133	100
SPINK5_exon1_p1	GAACTCTGTGTCTGGCAAGACATTTCA	ATGCAAGTCGCCTACAGGTCCA	SPINK5	chr5	147443576	147443802	1801.21	2163.07	140	139	100
SPINK5_exon2_p1	TCTGTTTCTGTGTTTTTAACAAAAGCTA	TCCATTTAATGCAGCATCTTGATTGCT	SPINK5	chr5	147444818	147445077	2600.3	2752	140	140	100
SPINK5_exon3_p1	CCAGTTCAGAGACTAGCTGTTAACTCA	AAAAGTTGTGTTAGCTAAAAGTACATCAA	SPINK5	chr5	147449842	147450074	3126.39	2208.62	140	140	100
SPINK5_exon4_p1	CTCCTAAGTTGTTGGCTTCAAAACAGG	AGGACAAGAAATAGCATAGTTTAAACATT	SPINK5	chr5	147451675	147451901	2860.21	1299.17	140	140	100
SPINK5_exon5_p1	TGGCTAACTCCCACATAATGAATCGTT	AGACATGATCAAGGAACGTCAAAATGT	SPINK5	chr5	147465934	147466208	834.471	533.343	140	138	100
SPINK5_exon6_p1	TTTCATATTAGTGGGCAGTACTGGGTA	CAAAAGTTAGTAGACACAGCAGTTTAA	SPINK5	chr5	147468071	147468323	2284.67	1322.13	139	133	99.2857
SPINK5_exon7_p1	TTATCTCTCTGCTGAGTGATTCTCGGG	ACAGGGAAAAGAACTTGAAACTTACCA	SPINK5	chr5	147469023	147469263	2523.41	1372.36	140	140	100
SPINK5_exon8_p1	GGAATAGTCAATTTGGGGAATTTTGAT	AGAAAAGTAAACAGTTGGTCAGTTTATG	SPINK5	chr5	147470694	147470942	896.9	626.904	140	138	100
SPINK5_exon9_p1	CCACTTCTATACTCACAAAATTTCAGCA	CAGGGGAATGATCATAGCTCAGTGAAG	SPINK5	chr5	147473795	147474060	3111.64	2534.64	140	140	100
SPINK5_exon9_p2	GCATGGCAACAAATGTGCCCTGT	GAGAAATGGATTCCATTTTCCAGTTGA	SPINK5	chr5	147474009	147474257	3825.41	4530.08	140	140	100
SPINK5_exon10_p1	ACTAGAAATTAGTTTCCAGCAAACCTA	AAGTAAAATAAATGAGTAGAGATGCTTCC	SPINK5	chr5	147475345	147475617	1270.61	750.486	139	130	99.2857
SPINK5_exon11_p1	AAGTTGCCATGCATTTTCCCATCTGG	ATAAAACTTTTAAGATTTAGGACCATCCAA	SPINK5	chr5	147477300	147477533	2853.1	3846.48	140	140	100
SPINK5_exon11_p2	TACCAGAGAAAATGACCCTATTCGTGG	TAGAGCTGGGAGTAAGTACCTAGAGTT	SPINK5	chr5	147477480	147477724	3733.12	5978.74	140	140	100
SPINK5_exon12_p1	ATATTCTGGGGATTTCTGCAGGGCAA	AAAGAAGCAGATCCATTAGGAACAAAC	SPINK5	chr5	147478755	147478980	494.271	288.98	138	134	98.5714
SPINK5_exon13_p1	GGCCCTCCCATAATTGAACATGGAAAT	AGAAGAAGTAAGTTGGCCATATATTTCA	SPINK5	chr5	147479979	147480225	177.957	128.706	138	98	98.5714
SPINK5_exon14_p1	TGCACATGTATAACTGCACACATGAAA	GGATGGTTAAGAAGAGATAAGTAAAAATCA	SPINK5	chr5	147480880	147481152	2786.99	1292.91	140	138	100
SPINK5_exon15_p1	CACAATGGTTTGAAAACTTCCCATGGA	TGAGGCAGGAAGTTGAAAGTGTTGA	SPINK5	chr5	147481310	147481548	445.4	477.019	138	131	98.5714
SPINK5_exon16_p1	TGGTACTCTGGACACTTCTTATCAGGA	GAAACCGAAAAGAAAAAGAGAGAAGAAA	SPINK5	chr5	147484481	147484735	422.029	330.705	140	135	100
SPINK5_exon17_p1	CTCTACACATGCATGAAGGATCTGAGA	TTCTCAGAGTAGTTTTCTATCCTTCCT	SPINK5	chr5	147486552	147486810	1648.21	2016.28	140	140	100
SPINK5_exon18_p1	GGATCCAAACACATTTTCCCAGTTTGC	AAGAAGATATAGGCTGAATATGATTCCC	SPINK5	chr5	147488276	147488530	1290.23	723.413	140	135	100
SPINK5_exon19_p1	TCTTGCCCACCCGATGCTGATCTTCT	ATGAAGCAGAAGCAGGTTTTAAGAGTC	SPINK5	chr5	147491297	147491522	1614.29	900.872	140	138	100
SPINK5_exon20_p1	AGTTTCTCAACCCCTGGACTAAATGAA	GAAAAGGGAGGACAAAACAATCATTCCT	SPINK5	chr5	147492397	147492631	537.086	320.408	139	126	99.2857
SPINK5_exon21_p1	TTACATGTAAGGAAAGGACAAACACAA	GGAAAAGAAAAGGAGAAAGCTTGAGTAT	SPINK5	chr5	147493891	147494153	1316.89	721.109	140	140	100
SPINK5_exon22_p1	ACTTCTCTGTTCTCTCAAGGACTTAGC	TTAGAAAGTGGGAGGTAGGGAACAA	SPINK5	chr5	147495901	147496149	804	431.565	140	138	100
SPINK5_exon23_p1	CATGGAAGGAGCCATAGCAAATGAGAA	AGAAGAACGAAGAGCCCCTGGATT	SPINK5	chr5	147497966	147498218	976.157	1336.45	140	139	100
SPINK5_exon24_p1	CACTGATAACTTGGTAACTCCTGACCT	CTTGTTAACAAATATTGACCCTGGATT	SPINK5	chr5	147498495	147498759	1818.5	1247.31	139	132	99.2857
SPINK5_exon25_p1	CCCAAACTGGTAAGAAATGATTATTGT	GATGGGAAGATTATATTGGAAGTGCTG	SPINK5	chr5	147499538	147499770	2438.61	2237.43	140	140	100
SPINK5_exon26_p1	ATGAGCTTTTGACTGTGAGTCTTAAAG	AGCAATACAGGAGAAAGGAGCAATGAC	SPINK5	chr5	147499716	147499948	4857.58	3707.49	140	140	100
SPINK5_exon26_p2	TCTACAATTGCATCAGAGTCACTCCTG	CTTTCTCCTGTATTGCTCCTGTCTTCA	SPINK5	chr5	147499894	147500152	4915.76	2938.14	140	140	100
SPINK5_exon27_p1	ATGTGTGATGCCAAGTATCTTAGGTTT	CAGTAGCAGAAAAAGTTGTTACTGTCA	SPINK5	chr5	147503362	147503622	462.271	333.013	139	131	99.2857
SPINK5_exon28_p1	ACAAAGTGACAAGACAAGAAAAATCAA	AAAAGATAGGGTAATTTTTCAAGGGTTG	SPINK5	chr5	147504282	147504540	1441.04	890.18	140	139	100
SPINK5_exon29_p1	CACTGCACTCATCCTAGAAAATGAGAAA	ATGTAGGGAAACATAAAACAACACTTG	SPINK5	chr5	147505053	147505298	3810.25	1995.45	140	140	100
SPINK5_exon30_p1	AAAGGGACAAAGCCATGTTCACTTTCC	TAGCAGGGGAACTGCATTTTTAGAAAC	SPINK5	chr5	147505243	147505471	3440.62	2875.74	140	140	100
SPINK5_exon31_p1	GAATCAGCAAACCTCAGACCCTTCTAT	AAATAAGAAACAGTTCCTATAACTTCCAG	SPINK5	chr5	147506490	147506750	1754.2	1062.76	138	124	98.5714
SPINK5_exon32_p1	CAGTGCATTACTATGGGTTAACACTCT	AAAAATAAAGCAGACGTACTTTATGGC	SPINK5	chr5	147510784	147511030	1459.7	921.231	140	140	100
SPINK5_exon33_p1	GTGAAAATGTGACCAATTCTGGGTCAC	CAGATCAGAGGATGCTTCAACAACGA	SPINK5	chr5	147513328	147513596	1478.36	828.683	140	140	100
SPINK5_exon34_p1	GATCACAGAGTCTAGGAGGAAAGAGAT	GAGAAGATGGGTAGGTTAGATGCTAGAA	SPINK5	chr5	147516512	147516744	1236.23	1896.92	140	140	100
FLG_exon3_p1	AGATCATTACACAATAAAAATAAGCTACCA	GACTGACTAAATCCCAGTTGTTTCGAT	FLG	chr1	152275003	152275227	7166.07	8004.17	140	140	100
FLG_exon3_p2	GCACGGAAGTGTTAGTTACAATTCCAA	TGAGTAAGAAATTAATGGCAAAGGAATTAA	FLG	chr1	152275153	152275377	8999.98	10052.3	140	140	100
FLG_exon3_p3	ATCTTTACCAAACGCACTTGCTTTACAG	TAATGATAAGAACTAGAACTGTGAGGACTG	FLG	chr1	152275293	152275518	5688.07	8151.85	140	140	100
FLG_exon3_p4	TCCAGACACCCCGGATCCTCTCA	AGGCAAAAAGGTCAATCAGGTTTAGTT	FLG	chr1	152275443	152275667	2977.03	1657.57	140	140	100
FLG_exon3_p5	GAGTCTGACTGTACAGGTGAAGACTGT	CTGGACCCCGCTGATTCACCCT	FLG	chr1	152275597	152275822	2471.31	1341.92	140	138	100
FLG_exon3_p6	GAGAAAGAAGACAATGAAGAAGGAGTAT	ATTGCAGGAGTCCAGGACAAGAAAGCG	FLG	chr1	152286487	152286746	3094.26	3881.78	140	140	100
FLG_exon3_p7	GAGTCATTCTTCCTGTATTTTCATAATCA	TGTTTCTCTTGGGCTCTTGGATCTTC	FLG	chr1	152286689	152286946	4255.3	3644.52	140	140	100
FLG_exon3_p8	TGACTTCACTGAGTTTCTTCTGATGGT	GGGGGAAAAGGCATGAATCTAGTTCTG	FLG	chr1	152286893	152287155	5610.59	6318.49	140	140	100
FLG_exon3_p9	CTCATAATATGCTTGAGCCAACTTGAA	TGATCTTTGAGTATTAAAAAGTGGGACA	FLG	chr1	152287101	152287336	5343.74	6918.19	140	140	100
FLG_exon2_p1	AGTGCATTTTCATTTCTTCTTTCTAGG	CTGACAAGACCAAAGATAGAGCATTTGTTT	FLG	chr1	152287755	152287979	1596	1348.92	140	140	100
TLR2_exon1_p1	CAGATACCATTGCGGTCACAAGACA	TAGGCATAACACACACACACACACAC	TLR2	chr4	154623942	154624166	3664.56	1667.57	140	140	100
TLR2_exon1_p2	CCAAGGAAGAATCCTCCAATCAGGCTT	GACATCCAATGGAATTAACACAATAGAGG	TLR2	chr4	154624112	154624336	10283.3	6733.15	140	140	100
TLR2_exon1_p3	CCTAGGGTTTTGTAAGGATTTCCCAGTAA	CCTCTGTAGGTCACTGTTGCTAATGTAG	TLR2	chr4	154624254	154624478	10117.6	6343.52	140	140	100
TLR2_exon1_p4	TACTTATCTAATTTATCGTCTTCCTGGTTC	GAGGAACTTGAGATTGATGCTTCAGATC	TLR2	chr4	154624390	154624615	6923.01	6748.95	140	140	100
TLR2_exon1_p5	CTGAAAAATGGAAAGTGTCCAAATCAGTA	GGAAGGTAAGTCCAGCAAAATCTTTTCTTT	TLR2	chr4	154624556	154624780	7719.35	8914.97	140	140	100
TLR2_exon1_p6	TACTGCTGGAGATTTTTGTAGATGTTAC	TGGATTGTTAGAATTAGAGTTTGATGACTG	TLR2	chr4	154624694	154624919	9230.06	10769.9	140	140	100
TLR2_exon1_p7	AAGTGAATATAAAGTGCTCAGATCATAAAA	CCTGAAACAAACTTTCATCGGTGATTTTC	TLR2	chr4	154624836	154625061	11952.3	15121.1	140	140	100
TLR2_exon1_p8	TCCAGGTAAAGTGGAAACGTTAACAATC	TTGATGGTTGAAGAATACTTGAAAAATTC	TLR2	chr4	154624974	154625198	7879.45	7934.59	140	140	100
TLR2_exon1_p9	CACTGACAAGTTTCAGGCATAGAATGAAA	CACTGAGATCCAAGTATTCTAATGATTTT	TLR2	chr4	154625136	154625360	11306.2	12452.9	140	140	100
TLR2_exon1_p10	GAGAGACTTTGCTCACTCTGAAAAACT	TTTCTTTGAATTTGCCGCAACTCAAAG	TLR2	chr4	154625276	154625500	11201.4	11238.9	140	140	100
TLR2_exon1_p11	CCAAAGTCTTCAGTGTGTGAAATGAGT	CTAAAATTTCCAGTGTCTTGGGAATGC	TLR2	chr4	154625420	154625644	11824.6	10064.9	140	140	100
TLR2_exon1_p12	TTACTAGTATTGAAAATCAGTAGGAATGC	CCATCCCATGTGCGTGGCCAGCAGGTT	TLR2	chr4	154625560	154625784	8313.64	4694.37	140	140	100
TLR2_exon1_p13	CCACATCATTTTCATATACCACAGGCCA	AATCAAGACTTTGGCCAGTGCTTGCTGC	TLR2	chr4	154625700	154625925	7119.05	3927.64	140	140	100
TLR2_exon1_p14	CTGCTCACGGGGGTCCTGTGCCACCGTTT	CTTCAAGTTGTGTCTTCATAAGCGGG	TLR2	chr4	154625866	154626091	4697.94	2585.43	140	140	100
TLR2_exon1_p15	AGAATGAGAATGGCAGCATCATTGTTC	ATTGAAGTTCTCCAGCTCCTGGACCAT	TLR2	chr4	154626034	154626266	4207.55	2378.75	140	140	100
TLR2_exon1_p16	ACTTCTCCCATTTCCGTCTTTTTGATG	TTGTCTAGTTGGGATCTTTATGTCACT	TLR2	chr4	154626212	154626464	3993.79	1902.44	140	140	100
TLR2_exon1_p17	ACCAAGGGACTATATTCAGATATCAGT	GACTGGTCTTAAATATGGGAACCTAGG	TLR2	chr4	154626410	154626684	2911.52	1599.02	140	140	100
CLDN1_exon4_p1	CTGATTAACAAGCACATGGGTTTTTCC	GAGGCAAAAGGAGAAAATCATGTTGAA	CLDN1	chr3	190026035	190026261	1508.34	769.83	140	137	100
CLDN1_exon3_p1	TCTGGACTTCTAATCTCCCTAATACCA	TTCAGGCGTAAAATAGTTTGTTTTCTG	CLDN1	chr3	190027922	190028194	89.4286	81.3751	129	45	92.1429
CLDN1_exon2_p1	CTTCCATTTTTCTCTTGTTGGTCCAAG	CCCCCTTTCACCTTACTAACCTGTTC	CLDN1	chr3	190030619	190030887	888.586	533.006	138	131	98.5714
CLDN1_exon1_p1	AACGCGGGGCTGCAGCTGTTGGG	CCACCTCACAGCGGCCGTCCAG	CLDN1	chr3	190039739	190039989	265.664	209.635	112	107	80
CLDN1_exon1_p2	GATCCATCCCAGGAAGGCGAGAATGAA	GCGGCGCTGGAGTCTGGATACTAGAA	CLDN1	chr3	190039939	190040202	250.593	202.084	112	109	80
ULSO=Upstream Locus-Specific Oligo, DLSO=Downstream Locus-Specific Oligo; StDev=standard deviation; N=number; cov=coverage
